# Supplementary material for: Factor analysis of ancient population genomic samples
Source: Nat Commun. 2020 Sep 16;11:4661. doi: 10.1038/s41467-020-18335-6 (PMC7494920; doi:10.1038/s41467-020-18335-6)
Supplement: Supplementary file 4 — Dataset 1 [file 41467_2020_18335_MOESM4_ESM.csv]

	Instance.ID	Publication	Group.ID	Country	Age	Coverage
1	I3719	MathiesonNature2018	Ukraine_N_o2	Ukraine	6824	0.475391
2	I7278	OlaldeNature2018	Czech_Bell_Beaker	Czech Republic	4350	3.567538
3	I7041	OlaldeNature2018	Hungary_BA_brother.I7043	Hungary	4300	0.436679
4	I7043	OlaldeNature2018	Hungary_BA	Hungary	4000	4.096184
5	I7282	OlaldeNature2018	Czech_Bell_Beaker	Czech Republic	4200	3.173133
6	I7283	OlaldeNature2018	Czech_Bell_Beaker_mother.I7282	Czech Republic	4200	3.097174
7	I7289	OlaldeNature2018	Czech_Bell_Beaker_sibling.I7214	Czech Republic	4300	3.202805
8	I7210	OlaldeNature2018	Czech_Bell_Beaker_father.or.son.I7212	Czech Republic	4050	3.555845
9	I7212	OlaldeNature2018	Czech_Bell_Beaker	Czech Republic	4300	3.560543
10	I7214	OlaldeNature2018	Czech_Bell_Beaker	Czech Republic	4200	3.771999
11	I7042	OlaldeNature2018	Hungary_BA	Hungary	6050	4.310566
12	I7044	OlaldeNature2018	Hungary_Bell_Beaker	Hungary	4300	3.807403
13	I7045	OlaldeNature2018	Hungary_Bell_Beaker	Hungary	4250	3.967626
14	I7195	OlaldeNature2018	Czech_EBA	Czech Republic	4250	2.209571
15	I7196	OlaldeNature2018	Czech_EBA	Czech Republic	4250	2.323764
16	I7197	OlaldeNature2018	Czech_MN	Czech Republic	6450	2.767748
17	I7198	OlaldeNature2018	Czech_EBA	Czech Republic	4050	3.78456
18	I7199	OlaldeNature2018	Czech_EBA	Czech Republic	4050	3.865949
19	I7200	OlaldeNature2018	Czech_EBA	Czech Republic	4250	3.502977
20	I7201	OlaldeNature2018	Czech_EBA	Czech Republic	4250	1.820833
21	I7202	OlaldeNature2018	Czech_EBA	Czech Republic	4250	0.861185
22	I7205	OlaldeNature2018	Czech_Bell_Beaker	Czech Republic	4200	3.523012
23	I7211	OlaldeNature2018	Czech_Bell_Beaker	Czech Republic	4150	4.036155
24	I7213	OlaldeNature2018	Czech_Bell_Beaker	Czech Republic	4250	3.523344
25	I7249	OlaldeNature2018	Czech_Bell_Beaker	Czech Republic	4000	4.047757
26	I7251	OlaldeNature2018	Czech_Bell_Beaker	Czech Republic	4200	3.469236
27	I7269	OlaldeNature2018	Czech_Bell_Beaker	Czech Republic	4200	1.716308
28	I7272	OlaldeNature2018	Czech_Corded_Ware_o	Czech Republic	5450	3.646946
29	I7275	OlaldeNature2018	Czech_Bell_Beaker	Czech Republic	4200	2.382176
30	I7276	OlaldeNature2018	Czech_Bell_Beaker	Czech Republic	4200	3.288427
31	I7279	OlaldeNature2018	Czech_Corded_Ware	Czech Republic	4200	1.095572
32	I7280	OlaldeNature2018	Czech_Corded_Ware	Czech Republic	4200	3.362758
33	I7281	OlaldeNature2018	Czech_Bell_Beaker	Czech Republic	4150	3.510991
34	I7286	OlaldeNature2018	Czech_Bell_Beaker	Czech Republic	4250	4.109079
35	I7287	OlaldeNature2018	Czech_Bell_Beaker	Czech Republic	4200	1.143554
36	I7290	OlaldeNature2018	Czech_Bell_Beaker	Czech Republic	4200	3.574871
37	I7554	OlaldeNature2018	Scotland_N	Great Britain	5185	3.410093
38	I7568	OlaldeNature2018	England_MBA	Great Britain	3400	3.795249
39	I7571	OlaldeNature2018	England_MBA	Great Britain	3400	3.489105
40	I7572	OlaldeNature2018	England_MBA	Great Britain	3400	1.200177
41	I7574	OlaldeNature2018	England_MBA	Great Britain	3400	4.208989
42	I7635	OlaldeNature2018	England_CA_EBA	Great Britain	4037	0.619524
43	I7638	OlaldeNature2018	England_CA_EBA	Great Britain	3980	0.876881
44	I7640	OlaldeNature2018	England_MBA	Great Britain	3316	3.615529
45	MA826.RISE00.SG	SaagCurrentBiology2017.merge.with.AllentoftNature2015	Estonia_Corded_Ware.SG	Estonia	4413	0.799
46	Bon002.SG	KilincCurrentBiology2016	Anatolia_N_Boncuklu.SG	Turkey	10078	3.95
47	Tep003.SG	KilincCurrentBiology2016	Anatolia_N_Tepecik_Ciftlik.SG	Turkey	8505	0.652
48	A_Sardinian-4.DG	MeyerScience2012	Sardinian.DG	Italy	0	24.68
49	A_French-4.DG	MeyerScience2012	French.DG	France	0	26.73
50	S_Jordanian-2.DG	MallickNature2016	Jordanian.DG	Jordan	0	36.71
51	S_Yakut-1.DG	MallickNature2016	Yakut.DG	Russia	0	40.03
52	S_Altaian-1.DG	MallickNature2016	Altaian.DG	Russia	0	39.12
53	S_Spanish-1.DG	MallickNature2016	Spanish.DG	Spain	0	35.67
54	S_Jordanian-3.DG	MallickNature2016	Jordanian.DG	Jordan	0	39.5
55	S_Adygei-1.DG	MallickNature2016	Adygei.DG	Russia	0	41.57
56	S_French-1.DG	MallickNature2016	French.DG	France	0	44.26
57	S_Bergamo-1.DG	MallickNature2016	Bergamo.DG	Italy	0	68.6
58	S_BedouinB-1.DG	MallickNature2016	BedouinB.DG	Israel	0	43.86
59	S_Iraqi_Jew-2.DG	MallickNature2016	Jew_Iraqi.DG	Iraq	0	46.39
60	S_Polish-1.DG	MallickNature2016	Polish.DG	Poland	0	47.88
61	S_BedouinB-2.DG	MallickNature2016	BedouinB.DG	Israel	0	42.04
62	S_Itelman-1.DG	MallickNature2016	Itelmen.DG	Russia	0	47.65
63	S_Tlingit-2.DG	MallickNature2016	Tlingit.DG	Russia	0	47.61
64	S_Yakut-2.DG	MallickNature2016	Yakut.DG	Russia	0	47.53
65	S_Eskimo_Chaplin-1.DG	MallickNature2016	Eskimo_Chaplin.DG	Russia	0	45.64
66	S_Druze-1.DG	MallickNature2016	Druze.DG	Israel	0	50.2
67	S_Tuscan-1.DG	MallickNature2016	Tuscan.DG	Italy	0	39.71
68	S_Russian-2.DG	MallickNature2016	Russian.DG	Russia	0	39.17
69	S_Hungarian-1.DG	MallickNature2016	Hungarian.DG	Hungary	0	40.05
70	S_Abkhasian-1.DG	MallickNature2016	Russia_Abkhasian.DG	Russia	0	37.58
71	S_Iranian-1.DG	MallickNature2016	Iranian.DG	Iran	0	38.65
72	S_Eskimo_Sireniki-1.DG	MallickNature2016	Eskimo_Sireniki.DG	Russia	0	43.61
73	S_Even-3.DG	MallickNature2016	Even.DG	Russia	0	50.31
74	S_Icelandic-2.DG	MallickNature2016	Icelandic.DG	Iceland	0	49.25
75	S_Finnish-3.DG	MallickNature2016	Finnish.DG	Finland	0	45.6
76	B_Sardinian-3.DG	PrueferNature2013	Sardinian.DG	Italy	0	39.48
77	S_Mansi-2.DG	MallickNature2016	Mansi.DG	Russia	0	46.22
78	S_Eskimo_Naukan-2.DG	MallickNature2016	Eskimo_Naukan.DG	Russia	0	46.31
79	S_Even-1.DG	MallickNature2016	Even.DG	Russia	0	49.77
80	S_Iraqi_Jew-1.DG	MallickNature2016	Jew_Iraqi.DG	Iraq	0	41.9
81	S_Czech-2.DG	MallickNature2016	Czech.DG	Czech Republic	0	49.74
82	B_Crete-1.DG	MallickNature2016	Crete.DG	Greece	0	42.34
83	S_Lezgin-2.DG	MallickNature2016	Lezgin.DG	Russia	0	40.22
84	S_Greek-1.DG	MallickNature2016	Greek.DG	Greece	0	37.73
85	S_Armenian-1.DG	MallickNature2016	Armenian.DG	Armenia	0	39.89
86	S_Estonian-2.DG	MallickNature2016	Estonian.DG	Estonia	0	35.24
87	S_English-1.DG	MallickNature2016	English.DG	Great Britain	0	41.37
88	S_Tubalar-2.DG	MallickNature2016	Tubalar.DG	Russia	0	41.96
89	B_Crete-2.DG	MallickNature2016	Crete.DG	Greece	0	42.74
90	S_Finnish-1.DG	MallickNature2016	Finnish.DG	Finland	0	38.85
91	S_Aleut-2.DG	MallickNature2016	Aleut.DG	Russia	0	38.76
92	S_Eskimo_Sireniki-2.DG	MallickNature2016	Eskimo_Sireniki.DG	Russia	0	49.37
93	S_Sardinian-1.DG	MallickNature2016	Sardinian.DG	Italy	0	36.38
94	S_Russian-1.DG	MallickNature2016	Russian.DG	Russia	0	39.38
95	S_Tuscan-2.DG	MallickNature2016	Tuscan.DG	Italy	0	41.41
96	S_Basque-2.DG	MallickNature2016	Basque.DG	France	0	38.49
97	S_Finnish-2.DG	MallickNature2016	Finnish.DG	Finland	0	35.22
98	B_French-3.DG	PrueferNature2013	French.DG	France	0	43.37
99	S_Armenian-2.DG	MallickNature2016	Armenian.DG	Armenia	0	45.36
100	S_Mansi-1.DG	MallickNature2016	Mansi.DG	Russia	0	38.86
101	S_Eskimo_Naukan-1.DG	MallickNature2016	Eskimo_Naukan.DG	Russia	0	49.09
102	S_Turkish-2.DG	MallickNature2016	Turkish.DG	Turkey	0	44.31
103	S_Turkish-1.DG	MallickNature2016	Turkish.DG	Turkey	0	44.86
104	S_Spanish-2.DG	MallickNature2016	Spanish.DG	Spain	0	42.97
105	S_Iranian-2.DG	MallickNature2016	Iranian.DG	Iran	0	45.78
106	S_Aleut-1.DG	MallickNature2016	Aleut.DG	Russia	0	46.46
107	S_Greek-2.DG	MallickNature2016	Greek.DG	Greece	0	45.48
108	S_North_Ossetian-1.DG	MallickNature2016	Russia_North_Ossetian.DG	Russia	0	43.13
109	S_Jordanian-1.DG	MallickNature2016	Jordanian.DG	Jordan	0	46.13
110	S_Basque-1.DG	MallickNature2016	Basque.DG	France	0	41.85
111	S_Palestinian-1.DG	MallickNature2016	Palestinian.DG	Israel	0	45.9
112	S_Ulchi-2.DG	MallickNature2016	Ulchi.DG	Russia	0	41.02
113	S_Georgian-2.DG	MallickNature2016	Georgian.DG	Georgia	0	33.95
114	S_Sardinian-2.DG	MallickNature2016	Sardinian.DG	Italy	0	34.77
115	S_Chechen-1.DG	MallickNature2016	Chechen.DG	Russia	0	43.16
116	S_Abkhasian-2.DG	MallickNature2016	Russia_Abkhasian.DG	Russia	0	38.86
117	S_Icelandic-1.DG	MallickNature2016	Icelandic.DG	Iceland	0	38.34
118	S_Ulchi-1.DG	MallickNature2016	Ulchi.DG	Russia	0	43.3
119	S_Saami-1.DG	MallickNature2016	Saami.DG	Finland	0	50.08
120	S_Tubalar-1.DG	MallickNature2016	Tubalar.DG	Russia	0	39.27
121	S_English-2.DG	MallickNature2016	English.DG	Great Britain	0	45.54
122	S_Saami-2.DG	MallickNature2016	Saami.DG	Finland	0	45.02
123	S_Samaritan-1.DG	MallickNature2016	Samaritan.DG	Israel	0	41.64
124	S_Palestinian-2.DG	MallickNature2016	Palestinian.DG	Israel	0	41.82
125	S_Druze-2.DG	MallickNature2016	Druze.DG	Israel	0	44.56
126	S_Hungarian-2.DG	MallickNature2016	Hungarian.DG	Hungary	0	40.73
127	S_Bulgarian-1.DG	MallickNature2016	Bulgarian.DG	Bulgaria	0	42.71
128	S_Tlingit-1.DG	MallickNature2016	Tlingit.DG	Russia	0	44.97
129	S_North_Ossetian-2.DG	MallickNature2016	Russia_North_Ossetian.DG	Russia	0	46.29
130	S_Adygei-2.DG	MallickNature2016	Adygei.DG	Russia	0	35.33
131	S_Bergamo-2.DG	MallickNature2016	Bergamo.DG	Italy	0	80.02
132	S_French-2.DG	MallickNature2016	French.DG	France	0	40.2
133	S_Palestinian-3.DG	MallickNature2016	Palestinian.DG	Israel	0	40.27
134	S_Bulgarian-2.DG	MallickNature2016	Bulgarian.DG	Bulgaria	0	37.52
135	S_Georgian-1.DG	MallickNature2016	Georgian.DG	Georgia	0	42.73
136	S_Chukchi-1.DG	MallickNature2016	Chukchi.DG	Russia	0	47.09
137	S_Even-2.DG	MallickNature2016	Even.DG	Russia	0	40.22
138	Loschbour_snpAD.DG	Pruefer2017	Luxembourg_Loschbour.DG	Luxembourg	8050	22
139	Loschbour_published.DG	LazaridisNature2014	Luxembourg_Loschbour_published.DG	Luxembourg	8050	22
140	Stuttgart_published.DG	LazaridisNature2014	Germany_LBK_EN_Stuttgart_published.DG	Germany	7140	19
141	S_Estonian-1.DG	MallickNature2016	Estonian.DG	Estonia	0	38.39
142	S_Lezgin-1.DG	MallickNature2016	Lezgin.DG	Russia	0	40.31
143	Avar.SG	RaghavanNature2014	Avar.SG	Russia	0	13.733
144	Bur1.SG	RaghavanScience2015	Buryat.SG	Russia	0	21.851
145	Bur2.SG	RaghavanScience2015	Buryat.SG	Russia	0	26.868
146	Kor1.SG	RaghavanScience2015	Koryak.SG	Russia	0	21.634
147	Kor2.SG	RaghavanScience2015	Koryak.SG	Russia	0	20.555
148	Mari.SG	RaghavanNature2014	Mari.SG	Russia	0	9.071
149	Bar31.SG	HofmanovaPNAS2016	Anatolia_N.SG	Turkey	8279	3.301
150	Bar8.SG	HofmanovaPNAS2016	Anatolia_N.SG	Turkey	8071	6.93
151	AH1.SG	BroushakiScience2016	Iran_Tepe_Abdul_Hosein_N.SG	Iran	9900	1.295
152	AH2.SG	BroushakiScience2016	Iran_Tepe_Abdul_Hosein_N.SG	Iran	9931	0.716
153	AH4.SG	BroushakiScience2016	Iran_Tepe_Abdul_Hosein_N.SG	Iran	9930	0.966
154	F38.SG	BroushakiScience2016	Iran_IA.SG	Iran	2852	2.041
155	WC1.SG	BroushakiScience2016	Iran_Wezmeh_N.SG	Iran	9219	10.388
156	I0156.SG	SchiffelsNatureCommunications2016	England_IA.SG	Great Britain	2017	0.818
157	I0157.SG	SchiffelsNatureCommunications2016	England_Saxon.SG	Great Britain	1232	3.919
158	I0159.SG	SchiffelsNatureCommunications2016	England_Saxon.SG	Great Britain	1247	2.893
159	I0160.SG	SchiffelsNatureCommunications2016	England_IA.SG	Great Britain	1995	8.439
160	I0161.SG	SchiffelsNatureCommunications2016	England_Saxon.SG	Great Britain	1165	0.712
161	I0769.SG	SchiffelsNatureCommunications2016	England_Saxon.SG	Great Britain	1455	1.998
162	I0773.SG	SchiffelsNatureCommunications2016	England_Saxon.SG	Great Britain	1490	1.575
163	I0774.SG	SchiffelsNatureCommunications2016	England_Saxon.SG	Great Britain	1483	5.418
164	I0777.SG	SchiffelsNatureCommunications2016	England_Saxon.SG	Great Britain	1478	4.815
165	I0789.SG	SchiffelsNatureCommunications2016	England_IA.SG	Great Britain	2155	0.752
166	I1661	LazaridisNature2016	Iran_Seh_Gabi_C	Iran	6544	2.61
167	I2634	OlaldeNature2018	Scotland_N	Great Britain	5569	0.775
168	I2636	OlaldeNature2018	Scotland_N	Great Britain	5390	6.846
169	I0070	LazaridisNature2017	Greece_Minoan_Lassithi	Greece	4000	1.267
170	I0071	LazaridisNature2017	Greece_Minoan_Lassithi	Greece	4000	7.312
171	I0073	LazaridisNature2017	Greece_Minoan_Lassithi	Greece	4000	1.481
172	I0074	LazaridisNature2017	Greece_Minoan_Lassithi	Greece	4000	0.874
173	ANI163	MathiesonNature2018	Bulgaria_Varna_EN3	Bulgaria	6577	0.598
174	Bul4	MathiesonNature2018	Bulgaria_Yamnaya_o	Bulgaria	4906	0.75
175	Bul6	MathiesonNature2018	Bulgaria_Beli_Breyag_EBA	Bulgaria	4450	0.823
176	ANI159-ANI181	MathiesonNature2018	Bulgaria_Varna_EN2	Bulgaria	6571	0.582
177	I0001	MathiesonNature2018	Luxembourg_Loschbour	Luxembourg	8050	2.988
178	I2199	LipsonNature2017	Iberia_EN	Spain	7074	0.383
179	I2418	OlaldeNature2018	England_Bell_Beaker	Great Britain	4270	1.411
180	I2421	OlaldeNature2018	England_CA_EBA	Great Britain	3794	0.459
181	I2427	MathiesonNature2018	Bulgaria_Late_C	Bulgaria	6340	1.492
182	I2431	MathiesonNature2018	Bulgaria_Middle_C	Bulgaria	6615	2.444
183	I2433	MathiesonNature2018	Poland_Globular_Amphora	Poland	4950	0.97
184	I2441	MathiesonNature2018	Poland_Globular_Amphora	Poland	5050	0.752
185	I2457	OlaldeNature2018	England_CA_EBA	Great Britain	4066	2.715
186	I2459	OlaldeNature2018	England_Bell_Beaker	Great Britain	4250	1.33
187	I2478	OlaldeNature2018	Italy_Bell_Beaker	Italy	4018	1.178
188	I0430_published	MathiesonNature2015	Russia_Srubnaya_published	Russia	3675	3.21
189	I0424_published	MathiesonNature2015	Russia_Srubnaya_published	Russia	3675	0.59
190	I0440	MathiesonNature2015	Russia_Poltavka	Russia	4727	4.953
191	I0432	MathiesonNature2015	Russia_Poltavka_o	Russia	4658	0.87
192	I0419_published	MathiesonNature2015	Russia_Potapovka_published	Russia	4000	0.516
193	I0433	MathiesonNature2015	Russia_Khvalynsk_EN	Russia	6550	0.476
194	I0122	MathiesonNature2015	Russia_Khvalynsk_EN	Russia	6800	0.723
195	I0124	MathiesonNature2015 (1240k of same same sample with 390k in HaakLazaridis2015)	Russia_Samara_HG	Russia	7549	0.598
196	I0232_published	MathiesonNature2015	Russia_Srubnaya_published	Russia	3475	8.202
197	I0359_published	MathiesonNature2015	Russia_Srubnaya_published	Russia	3475	1.367
198	I0231_published	MathiesonNature2015 (1240k of same sample with 390k in HaakLazaridis2015)	Russia_Yamnaya_Samara_published	Russia	4800	6.199
199	I0370	MathiesonNature2015 (1240k of same same sample with 390k in HaakLazaridis2015)	Russia_Yamnaya_Samara	Russia	4950	1.043
200	I0444	MathiesonNature2015 (1240k of same same sample with 390k in HaakLazaridis2015)	Russia_Yamnaya_Samara	Russia	5059	0.653
201	I0357	MathiesonNature2015 (1240k of same same sample with 390k in HaakLazaridis2015)	Russia_Yamnaya_Samara	Russia	4952	0.625
202	I0429	MathiesonNature2015 (1240k of same same sample with 390k in HaakLazaridis2015)	Russia_Yamnaya_Samara	Russia	5079	0.843
203	I0438	MathiesonNature2015 (1240k of same same sample with 390k in HaakLazaridis2015)	Russia_Yamnaya_Samara	Russia	4778	0.736
204	I0575	UnterlanderNatureCommunications2017	Russia_Early_Sarmatian_IA	Russia	2250	0.682
205	I1277	MathiesonNature2015	Iberia_C	Spain	4407	0.941
206	I1272	MathiesonNature2015	Iberia_C	Spain	4627	0.977
207	I1281	MathiesonNature2015	Iberia_C	Spain	4670	1.575
208	I1300	MathiesonNature2015	Iberia_C	Spain	4573	2.792
209	I0781	MathiesonNature2018	Bulgaria_C	Bulgaria	6400	0.557
210	I0113	MathiesonNature2015 (1240k of same same sample with 390k in HaakLazaridis2015)	Germany_Bell_Beaker	Germany	4140	0.777
211	I0112	MathiesonNature2015 (1240k of same same sample with 390k in HaakLazaridis2015)	Germany_Bell_Beaker	Germany	4250	3.768
212	I0111	MathiesonNature2015 (1240k of same same sample with 390k in HaakLazaridis2015)	Germany_Bell_Beaker	Germany	4290	0.731
213	I0108	MathiesonNature2015 (1240k of same same sample with 390k in HaakLazaridis2015)	Germany_Bell_Beaker	Germany	4387	1.197
214	I0459	OlaldeNature2018	Iberia_Bell_Beaker	Spain	4350	0.658
215	I0059	MathiesonNature2015 (1240k of same same sample with 390k in HaakLazaridis2015)	Germany_BenzigerodeHeimburg_LN	Germany	4188	1.303
216	I1532	MathiesonNature2015	Germany_Corded_Ware	Germany	4225	0.566
217	I0049	MathiesonNature2015 (1240k of same same sample with 390k in HaakLazaridis2015)	Germany_Corded_Ware	Germany	4287	0.649
218	I0061	MathiesonNature2015 (1240k of same same sample with 390k in HaakLazaridis2015)	Russia_Karelia_HG	Russia	8280	5.272
219	I0409	MathiesonNature2015 (1240k of same same sample with 390k in HaakLazaridis2015)	Iberia_EN	Spain	7215	0.686
220	I0117	MathiesonNature2015 (1240k of same same sample with 390k in HaakLazaridis2015)	Germany_Unetice_EBA	Germany	4106	1.902
221	I0164	MathiesonNature2015 (1240k of same same sample with 390k in HaakLazaridis2015)	Germany_Unetice_EBA	Germany	3909	2.487
222	I0114	MathiesonNature2015 (1240k of same same sample with 390k in HaakLazaridis2015)	Germany_Unetice_EBA_brother.of.I0117	Germany	3995	1.071
223	I0022	MathiesonNature2015 (1240k of same same sample with 390k in HaakLazaridis2015)	Germany_LBK_EN	Germany	7125	0.441
224	I0026	MathiesonNature2015 (1240k of same same sample with 390k in HaakLazaridis2015)	Germany_LBK_EN	Germany	7125	3.625
225	I0011	MathiesonNature2015 (1240k of same same sample with 390k in HaakLazaridis2015)	Sweden_Motala_HG	Sweden	7569	1.03
226	I0015	MathiesonNature2015 (1240k of same same sample with 390k in HaakLazaridis2015)	Sweden_Motala_HG	Sweden	7747	1.562
227	I0012	MathiesonNature2015 (1240k of same same sample with 390k in HaakLazaridis2015)	Sweden_Motala_HG	Sweden	7595	1.756
228	I0014	MathiesonNature2015 (1240k of same same sample with 390k in HaakLazaridis2015)	Sweden_Motala_HG	Sweden	7703	2.709
229	I0017	MathiesonNature2015 (1240k of same same sample with 390k in HaakLazaridis2015)	Sweden_Motala_HG	Sweden	7626	4.391
230	I0449	LipsonNature2017	Hungary_Tisza_LN	Hungary	6700	6.872
231	I1388	OlaldeNature2018	France_Bell_Beaker_lowSteppe	France	4246	0.426
232	I1382	OlaldeNature2018	France_Bell_Beaker	France	4236	1.221
233	I1381	OlaldeNature2018	France_Bell_Beaker	France	4100	1.554
234	I1390	OlaldeNature2018	France_Bell_Beaker	France	4383	0.592
235	I0644	HarneyMayNatureCommunications2018	Israel_C	Israel	5950	0.869
236	I1164	HarneyMayNatureCommunications2018	Israel_C	Israel	5950	0.362
237	I1184	HarneyMayNatureCommunications2018	Israel_C	Israel	5950	0.378
238	I1179	HarneyMayNatureCommunications2018	Israel_C	Israel	5950	0.513
239	I1182	HarneyMayNatureCommunications2018	Israel_C	Israel	5950	0.584
240	I1170	HarneyMayNatureCommunications2018	Israel_C	Israel	5950	0.62
241	I1168	HarneyMayNatureCommunications2018	Israel_C	Israel	5950	0.985
242	I1152	HarneyMayNatureCommunications2018	Israel_C	Israel	5950	1.058
243	I1178	HarneyMayNatureCommunications2018	Israel_C	Israel	5950	2.383
244	I1508	MathiesonNature2015 (capture of same sample shotgunned in Gamba2014)	Hungary_Koros_EN	Hungary	7590	0.914
245	I1500	MathiesonNature2015 (capture of same sample shotgunned in Gamba2014)	Hungary_ALPc_MN	Hungary	7050	4.246
246	I1100	MathiesonNature2015	Anatolia_N	Turkey	8300	0.331
247	I1102	MathiesonNature2015	Anatolia_N	Turkey	8300	0.55
248	I1099	MathiesonNature2015	Anatolia_N	Turkey	8300	0.827
249	I1103	MathiesonNature2015	Anatolia_N	Turkey	8300	1.135
250	I1101	MathiesonNature2015	Anatolia_N	Turkey	8300	1.56
251	I1097	MathiesonNature2015	Anatolia_N	Turkey	8288	2.125
252	I0744	MathiesonNature2015	Anatolia_N	Turkey	8273	2.39
253	I1096	MathiesonNature2015	Anatolia_N	Turkey	8300	2.865
254	I1098	MathiesonNature2015	Anatolia_N	Turkey	8288	2.994
255	I0708	MathiesonNature2015	Anatolia_N	Turkey	8097	6.948
256	I0745	MathiesonNature2015	Anatolia_N	Turkey	8251	7.785
257	I0746	MathiesonNature2015	Anatolia_N	Turkey	7930	8.465
258	I0707	MathiesonNature2015	Anatolia_N	Turkey	8092	9.431
259	I0709	MathiesonNature2015	Anatolia_N	Turkey	8086	9.765
260	I0736	MathiesonNature2015	Anatolia_N	Turkey	8300	2.248
261	I1634	LazaridisNature2016	Armenia_C	Armenia	6145	1.833
262	I1632	LazaridisNature2016	Armenia_C	Armenia	6065	2.963
263	I1631	LazaridisNature2016	Armenia_C	Armenia	6100	3.202
264	I1635	LazaridisNature2016	Armenia_EBA	Armenia	4492	2.877
265	I1633	LazaridisNature2016	Armenia_EBA	Armenia	4465	3.342
266	I1658	LazaridisNature2016	Armenia_EBA	Armenia	5170	3.408
267	I1656	LazaridisNature2016	Armenia_MBA	Armenia	3402	3.507
268	I0633	MathiesonNature2018	Serbia_EN	Serbia	7440	0.884
269	I0634	MathiesonNature2018	Serbia_EN	Serbia	6557	2.771
270	I1131	MathiesonNature2018	Serbia_EN	Serbia	6483	2.922
271	I1499	MathiesonNature2015 (capture of same sample shotgunned in Gamba2014)	Hungary_Bu_kk_MN	Hungary	7060	3.319
272	I1407	LazaridisNature2016	Armenia_C	Armenia	5875	2.164
273	I1502	MathiesonNature2015 (capture of same sample shotgunned in Gamba2014)	Hungary_Mako_EBA	Hungary	4035	4.682
274	I1290	LazaridisNature2016	Iran_Ganj_Dareh_N	Iran	9846	2.098
275	I1497	MathiesonNature2015 (capture of same sample shotgunned in Gamba2014)	Hungary_Baden_LCA	Hungary	4750	4.563
276	I1495	MathiesonNature2015 (capture of same sample shotgunned in Gamba2014)	Hungary_Lengyel_LN	Hungary	6374	4.853
277	I1498	MathiesonNature2015 (capture of same sample shotgunned in Gamba2014)	Hungary_ALPc_MN	Hungary	7124	4.879
278	I1507	MathiesonNature2015 (capture of same sample shotgunned in Gamba2014)	Hungary_KorosEN_HG	Hungary	7660	5.103
279	I1504	MathiesonNature2015 (capture of same sample shotgunned in Gamba2014)	Hungary_LBA	Hungary	3140	1.332
280	I1506	MathiesonNature2015 (capture of same sample shotgunned in Gamba2014)	Hungary_ALPc_MN	Hungary	7139	1.517
281	I1496	MathiesonNature2015 (capture of same sample shotgunned in Gamba2014)	Hungary_LBK_MN	Hungary	7052	5.246
282	I0676	MathiesonNature2018	Macedonia_N	Macedonia	7807	4.403
283	I1505	MathiesonNature2015 (capture of same sample shotgunned in Gamba2014)	Hungary_ALPc_MN	Hungary	7061	3.494
284	I1736	MathiesonNature2018	Ukraine_N	Ukraine	8109	1.238
285	I1734	MathiesonNature2018	Ukraine_N	Ukraine	9202	4.048
286	I1738	MathiesonNature2018	Ukraine_N	Ukraine	7350	2.12
287	I1732	MathiesonNature2018	Ukraine_N	Ukraine	7239	2.552
288	I1662	LazaridisNature2016	Iran_Seh_Gabi_C	Iran	6672	0.906
289	I1674	LazaridisNature2016	Iran_Seh_Gabi_C	Iran	5836	0.915
290	I1665	LazaridisNature2016	Iran_Seh_Gabi_C	Iran	5826	1.477
291	I1671	LazaridisNature2016	Iran_Seh_Gabi_LN	Iran	7698	0.663
292	BR2.SG	GambaNatureCommunications2014	Hungary_LBA.SG	Hungary	3140	19.164
293	CO1.SG	GambaNatureCommunications2014	Hungary_LCA.SG	Hungary	4750	0.941
294	IR1.SG	GambaNatureCommunications2014	Hungary_Prescythian_IA.SG	Hungary	2855	1.117
295	KO1_published.SG	GambaNatureCommunications2014	Hungary_KorosEN_HG_published.SG	Hungary	7660	1.116
296	NE1.SG	GambaNatureCommunications2014	Hungary_LBK_MN.SG	Hungary	7139	19.27
297	NE5.SG	GambaNatureCommunications2014	Hungary_ALPc_MN.SG	Hungary	7050	0.852
298	NE7.SG	GambaNatureCommunications2014	Hungary_MN.SG	Hungary	6374	0.998
299	Ajvide58.SG	SkoglundScience2014	Sweden_PWC_NHG.SG	Sweden	4700	2.312
300	Gokhem2.SG	SkoglundScience2014	Sweden_TRB_MN.SG	Sweden	4850	1.549
301	Iceman.SG	KellerNatureCommunications2014	Italy_Iceman_MN.SG	Italy	5244	10.441
302	I0061.SG	FuNature2016	Russia_Karelia_HG.SG	Russia	8280	2.033
303	RISE94.SG	AllentoftNature2015	Sweden_BattleAxe.SG	Sweden	4497	0.927
304	RISE97.SG	AllentoftNature2015	Sweden_LN.SG	Sweden	3905	0.746
305	RISE98.SG	AllentoftNature2015	Sweden_LN.SG	Sweden	4104	6.125
306	RISE150.SG	AllentoftNature2015	Poland_Unetice_EBA.SG	Poland	3739	2.653
307	RISE174.SG	AllentoftNature2015	Sweden_IA.SG	Sweden	1431	2.776
308	RISE392.SG	AllentoftNature2015	Russia_Sintashta_MLBA.SG	Russia	3961	0.598
309	RISE395.SG	AllentoftNature2015	Russia_Sintashta_MLBA.SG	Russia	3808	2.397
310	RISE479.SG	AllentoftNature2015	Hungary_Vatya.SG	Hungary	3700	1.4
311	RISE523.SG	AllentoftNature2015	Russia_Mezhovskaya.SG	Russia	3448	2.741
312	RISE547.SG	AllentoftNature2015	Russia_Yamnaya_Kalmykia.SG	Russia	4711	0.729
313	RISE548.SG	AllentoftNature2015	Russia_Yamnaya_Kalmykia.SG	Russia	4650	1.089
314	RISE550.SG	AllentoftNature2015	Russia_Yamnaya_Kalmykia.SG	Russia	4935	0.521
315	RISE552.SG	AllentoftNature2015	Russia_Yamnaya_Kalmykia.SG	Russia	4446	2.839
316	RISE569.SG	AllentoftNature2015	Czech_Early_Slav_dup.I4137.SG	Czech Republic	1235	0.98
317	RISE577.SG	AllentoftNature2015	Czech_Starounetice_EBA_dup.I4139.SG	Czech Republic	4000	1.048
318	I0422_published	MathiesonNature2015	Russia_Srubnaya_published	Russia	3475	1.372
319	I1165	HarneyMayNatureCommunications2018	Israel_C	Israel	5950	0.902
320	I1303	MathiesonNature2015	Iberia_C	Spain	4573	0.733
321	I1549	MathiesonNature2015	Germany_Bell_Beaker	Germany	4225	2.357
322	I0407	MathiesonNature2015 (1240k of same same sample with 390k in HaakLazaridis2015)	Iberia_MN	Spain	5700	1.363
323	I0025	MathiesonNature2015 (1240k of same same sample with 390k in HaakLazaridis2015)	Germany_LBK_EN	Germany	7125	2.655
324	I0247	MathiesonNature2015	Russia_Scythian_IA_questionable	Russia	2239	2.812
325	I0374	MathiesonNature2015	Russia_Poltavka	Russia	4350	1.977
326	I0443	MathiesonNature2015 (1240k of same same sample with 390k in HaakLazaridis2015)	Russia_Yamnaya_Samara	Russia	4950	5.317
327	I0581	MathiesonNature2015	Iberia_C	Spain	4740	10.427
328	I1160	HarneyMayNatureCommunications2018	Israel_C	Israel	5950	1.308
329	I1166	HarneyMayNatureCommunications2018	Israel_C_father.or.son.of.I1169	Israel	5950	0.981
330	I0103	MathiesonNature2015 (1240k of same same sample with 390k in HaakLazaridis2015)	Germany_Corded_Ware	Germany	4473	17.528
331	I0172	MathiesonNature2015 (1240k of same same sample with 390k in HaakLazaridis2015)	Germany_Esperstedt_MN	Germany	5173	25.372
332	I0408	MathiesonNature2015 (1240k of same same sample with 390k in HaakLazaridis2015)	Iberia_MN	Spain	5727	13.608
333	I0412	MathiesonNature2015 (1240k of same same sample with 390k in HaakLazaridis2015)	Iberia_EN	Spain	7144	13.785
334	I0054	MathiesonNature2015 (1240k of same same sample with 390k in HaakLazaridis2015)	Germany_LBK_EN	Germany	7072	18.61
335	I0104	MathiesonNature2015 (1240k of same same sample with 390k in HaakLazaridis2015)	Germany_Corded_Ware	Germany	4378	4.184
336	I0116	MathiesonNature2015 (1240k of same same sample with 390k in HaakLazaridis2015)	Germany_Unetice_EBA	Germany	3987	1.648
337	I0118	MathiesonNature2015 (1240k of same same sample with 390k in HaakLazaridis2015)	Germany_Alberstedt_LN	Germany	4309	11.371
338	I0406	MathiesonNature2015 (1240k of same same sample with 390k in HaakLazaridis2015)	Iberia_MN	Spain	5700	3.947
339	I0410	MathiesonNature2015 (1240k of same same sample with 390k in HaakLazaridis2015)	Iberia_EN	Spain	7130	1.305
340	I0413	MathiesonNature2015 (1240k of same same sample with 390k in HaakLazaridis2015)	Iberia_EN	Spain	7139	1.572
341	NE6.SG	GambaNatureCommunications2014	Hungary_LBK_MN.SG	Hungary	7052	1.043
342	Villabruna	FuNature2016	Italy_Villabruna	Italy	13980	3.137
343	I1904	LipsonNature2017	Hungary_LBK_MN	Hungary	7028	2.768
344	I0723	MathiesonNature2015	Anatolia_N	Turkey	7870	1.213
345	I1593	LipsonNature2017	Germany_Blatterhohle_MN	Germany	5601	0.798
346	I1563	LipsonNature2017	Germany_Blatterhohle_MN	Germany	5361	5.071
347	I1565	LipsonNature2017	Germany_Blatterhohle_MN	Germany	5735	4.577
348	CB13.SG	OlaldeMBE2015	Iberia_EN.SG	Spain	7348	0.979
349	I1917	MathiesonNature2018	Ukraine_Yamnaya_Ozera	Ukraine	4955	0.909
350	I2105	MathiesonNature2018	Ukraine_Yamnaya	Ukraine	4950	5.066
351	I2163	MathiesonNature2018	Bulgaria_MLBA	Bulgaria	3638	4.106
352	I2165	MathiesonNature2018	Bulgaria_EBA	Bulgaria	4908	5.55
353	I2364	OlaldeNature2018	Hungary_Bell_Beaker_EBA	Hungary	4215	1.794
354	I2369	LipsonNature2017	Hungary_Baden_LCA	Hungary	5185	1.664
355	I2370	LipsonNature2017	Hungary_Baden_LCA	Hungary	5096	4.3
356	I2371	LipsonNature2017	Hungary_Baden_LCA	Hungary	5179	0.823
357	I2376	LipsonNature2017	Hungary_ALPc_Tiszadob_MN	Hungary	7050	0.431
358	I2377	LipsonNature2017	Hungary_ALPc_Tiszadob_MN	Hungary	7025	1.207
359	I2379	LipsonNature2017	Hungary_ALPc_Tiszadob_MN	Hungary	7011	0.992
360	I2380	LipsonNature2017	Hungary_ALPc_Szatmar_MN	Hungary	7350	2.283
361	I0100	LipsonNature2017 (supplement of MathiesonNature2015, which itself was supplement of HaakLazaridis2015)	Germany_LBK_EN	Germany	6977	6.915
362	I1072	LazaridisNature2016	Israel_Raqefet_M_Natufian	Israel	12750	0.553
363	Bichon.SG	JonesNatureCommunications2015	Switzerland_Bichon.SG	Switzerland	13665	8.443
364	KK1.SG	JonesNatureCommunications2015	Georgia_Kotias.SG	Georgia	9720	12.482
365	SATP.SG	JonesNatureCommunications2015	Georgia_Satsurblia.SG	Georgia	13255	1.191
366	E09538	OlaldeNature2018	Germany_Germany_Bell_Beaker_Augsburg	Germany	4288	0.929
367	E09569	OlaldeNature2018	Germany_Bell_Beaker_Augsburg	Germany	4223	2.416
368	I0017.SG	LazaridisNature2014	Sweden_Motala_HG.SG	Sweden	7626	2.4
369	3DT26.SG	MartinianoNatureCommunications2016	England_Roman_MiddleEast.SG	Great Britain	1750	1.112
370	6DT18.SG	MartinianoNatureCommunications2016	England_Roman.SG	Great Britain	1750	1.059
371	6DT21.SG	MartinianoNatureCommunications2016	England_Roman.SG	Great Britain	1750	1.151
372	6DT22.SG	MartinianoNatureCommunications2016	England_Roman.SG	Great Britain	1750	1.113
373	6DT3.SG	MartinianoNatureCommunications2016	England_Roman.SG	Great Britain	1750	1.681
374	NO3423.SG	MartinianoNatureCommunications2016	England_Saxon.SG	Great Britain	1170	1.047
375	I0461	OlaldeNature2018	Iberia_Bell_Beaker	Spain	4278	1.206
376	I0046	LipsonNature2017 (supplement of MathiesonNature2015, which itself was supplement of HaakLazaridis2015)	Germany_LBK_EN	Germany	7051	2.744
377	I0659	LipsonNature2017 (supplement of MathiesonNature2015, which itself was supplement of HaakLazaridis2015)	Germany_LBK_EN	Germany	7037	0.871
378	I0048	LipsonNature2017 (supplement of MathiesonNature2015, which itself was supplement of HaakLazaridis2015)	Germany_LBK_EN	Germany	7056	0.579
379	I1550	LipsonNature2017 (supplement of MathiesonNature2015, which itself was supplement of HaakLazaridis2015)	Germany_LBK_EN	Germany	7125	1.089
380	I0821	LipsonNature2017 (supplement of MathiesonNature2015, which itself was supplement of HaakLazaridis2015)	Germany_LBK_EN	Germany	6976	0.908
381	I0057	LipsonNature2017 (supplement of MathiesonNature2015, which itself was supplement of HaakLazaridis2015)	Germany_LBK_EN	Germany	7070	0.47
382	I2030	LipsonNature2017	Germany_LBK_EN	Germany	7125	0.725
383	I2036	LipsonNature2017	Germany_LBK_EN	Germany	7125	0.626
384	I2445	OlaldeNature2018	England_Bell_Beaker	Great Britain	4114	6.82
385	I2452	OlaldeNature2018	England_Bell_Beaker	Great Britain	4049	7.489
386	I2453	OlaldeNature2018	England_Bell_Beaker	Great Britain	4115	0.958
387	I2454	OlaldeNature2018	England_Bell_Beaker	Great Britain	4040	5.168
388	I1877_all	LipsonNature2017	Hungary_Starcevo_EN_all	Hungary	7580	1.547
389	I1880_all	LipsonNature2017	Hungary_Starcevo_EN_all	Hungary	7600	2.684
390	I3499	MathiesonNature2018	Croatia_Starcevo_EN_o	Croatia	4725	0.647
391	I2980	OlaldeNature2018	Scotland_N	Great Britain	5181	4.715
392	I2981	OlaldeNature2018	Scotland_CA_EBA	Great Britain	3703	4.644
393	I3255	OlaldeNature2018	England_Bell_Beaker	Great Britain	3994	4.889
394	I3271	LipsonNature2017	Iberia_C	Spain	5000	0.388
395	I3313	MathiesonNature2018	Croatia_Early_IA	Croatia	2733	4.612
396	I3433	MathiesonNature2018	Croatia_Cardial_N	Croatia	7814	4.146
397	I3498	MathiesonNature2018	Croatia_Sopot_MN	Croatia	7698	0.717
398	I3529	OlaldeNature2018	Hungary_Bell_Beaker_EBA	Hungary	4300	0.775
399	I3601	OlaldeNature2018	Germany_Bell_Beaker	Germany	4175	2.336
400	I3874	OlaldeNature2018	France_Bell_Beaker_C	France	4069	1.634
401	I3875	OlaldeNature2018	France_Bell_Beaker_C	France	3991	4.052
402	I3269	LipsonNature2017	Iberia_C	Spain	5000	1.925
403	I2977	OlaldeNature2018	Scotland_N	Great Britain	4836	4.535
404	I2978	OlaldeNature2018	Scotland_N	Great Britain	5129	4.642
405	I3256	OlaldeNature2018	England_Bell_Beaker	Great Britain	4067	3.819
406	I2979	OlaldeNature2018	Scotland_N	Great Britain	5087	4.568
407	I3132	OlaldeNature2018	Scotland_CA_EBA	Great Britain	3954	3.869
408	I3947	MathiesonNature2018	Croatia_Cardial_N	Croatia	7836	3.467
409	I3948	MathiesonNature2018	Croatia_Cardial_N	Croatia	7860	3.643
410	I3068	OlaldeNature2018	England_N	Great Britain	5557	0.856
411	I2365	OlaldeNature2018	Hungary_Bell_Beaker_EBA	Hungary	4285	3.218
412	I3588	OlaldeNature2018	Germany_Bell_Beaker	Germany	4175	0.492
413	I3589	OlaldeNature2018	Germany_Bell_Beaker	Germany	4175	0.739
414	I3590	OlaldeNature2018	Germany_Bell_Beaker	Germany	4191	0.571
415	I3594	OlaldeNature2018	Germany_Bell_Beaker	Germany	4175	1.027
416	I3715	MathiesonNature2018	Ukraine_N	Ukraine	7529	0.619
417	I3717	MathiesonNature2018	Ukraine_N	Ukraine	7289	0.671
418	I4068	OlaldeNature2018	Netherlands_Bell_Beaker	Netherlands	3992	0.803
419	I4069	OlaldeNature2018	Netherlands_Bell_Beaker	Netherlands	3988	2.131
420	I4070	OlaldeNature2018	Netherlands_BA	Netherlands	3714	1.782
421	I4071	OlaldeNature2018	Netherlands_BA	Netherlands	3724	3.909
422	I4073	OlaldeNature2018	Netherlands_Bell_Beaker	Netherlands	4000	3.138
423	I4075	OlaldeNature2018	Netherlands_Bell_Beaker	Netherlands	3979	4.036
424	I4076	OlaldeNature2018	Netherlands_Bell_Beaker	Netherlands	3767	0.589
425	I4088	MathiesonNature2018	Romania_C	Romania	6154	1.925
426	I4089	MathiesonNature2018	Romania_C	Romania	5653	3.077
427	I4110	MathiesonNature2018	Ukraine_EN_o	Ukraine	5456	1.068
428	I4111	MathiesonNature2018	Ukraine_N	Ukraine	6585	2.11
429	I4114	MathiesonNature2018	Ukraine_N	Ukraine	7351	0.982
430	I4178	OlaldeNature2018	Hungary_Bell_Beaker_EBA	Hungary	4300	0.89
431	I4184	LipsonNature2017	Hungary_Sopot_LN	Hungary	6773	0.521
432	I4189	LipsonNature2017	Hungary_Balaton_Lasinja_CA	Hungary	6050	1.806
433	I4196	LipsonNature2017	Hungary_LBK_MN	Hungary	7050	1.098
434	I4253	OlaldeNature2018	Poland_Bell_Beaker	Poland	4283	0.547
435	I1763	MathiesonNature2018	Ukraine_Mesolithic	Ukraine	10074	3.469
436	I1767	OlaldeNature2018	England_Bell_Beaker	Great Britain	4035	1.799
437	I1770	OlaldeNature2018	England_Bell_Beaker_EBA	Great Britain	3950	0.778
438	I1775	OlaldeNature2018	Wales_CA_EBA	Great Britain	3597	0.495
439	I1819	MathiesonNature2018	Ukraine_Mesolithic	Ukraine	10643	3.435
440	I1838	LipsonNature2017	Iberia_C	Spain	5099	4.241
441	I1843	LipsonNature2017	Iberia_C	Spain	4935	1.189
442	I1887	LipsonNature2017	Hungary_Vinca_MN	Hungary	7150	0.409
443	I1889	LipsonNature2017	Hungary_Vinca_MN	Hungary	6977	0.449
444	I1891	LipsonNature2017	Hungary_Sopot_LN	Hungary	6969	0.486
445	I1901	LipsonNature2017	Hungary_Lengyel_LN	Hungary	6600	0.619
446	I1903	LipsonNature2017	Hungary_Lengyel_LN_son.I10619.son.I10624.halfbro.I10620.halfbro.I10621	Hungary	6600	0.906
447	I1906	LipsonNature2017	Hungary_Lengyel_LN	Hungary	6600	0.52
448	I1908	LipsonNature2017	Hungary_Balaton_Lasinja_CA	Hungary	6050	0.736
449	I1909	LipsonNature2017	Hungary_Balaton_Lasinja_CA	Hungary	6089	0.637
450	I1955	LazaridisNature2016	Iran_Ganj_Dareh_H	Iran	493	4.231
451	I1972	LipsonNature2017	Iberia_EN	Spain	6710	0.473
452	I2509	MathiesonNature2018	Bulgaria_C	Bulgaria	6353	9.232
453	I2510	MathiesonNature2018	Bulgaria_EBA	Bulgaria	4758	6.7
454	I2519	MathiesonNature2018	Bulgaria_C	Bulgaria	6242	4.848
455	I2520	MathiesonNature2018	Bulgaria_EBA	Bulgaria	5132	6.117
456	I2532	MathiesonNature2018	Romania_EN	Romania	7621	2.183
457	I2534	MathiesonNature2018	Romania_Mesolithic	Romania	7670	0.532
458	I2566	OlaldeNature2018	England_CA_EBA	Great Britain	4070	2.259
459	I2567	OlaldeNature2018	Scotland_CA_EBA	Great Britain	4030	1.835
460	I2568	OlaldeNature2018	Scotland_CA_EBA	Great Britain	4113	1.556
461	I2573	OlaldeNature2018	Scotland_MBA	Great Britain	3352	0.913
462	I2596	OlaldeNature2018	England_EBA_father.or.son.I2597	Great Britain	4105	0.841
463	I2600	OlaldeNature2018	England_CA_EBA_daughter_o_I2457	Great Britain	3990	1.319
464	I2601	OlaldeNature2018	England_CA_EBA	Great Britain	3805	0.882
465	I2602	OlaldeNature2018	England_CA_EBA	Great Britain	3745	1.616
466	I2605	OlaldeNature2018	England_N	Great Britain	5238	1.126
467	I2609	OlaldeNature2018	England_CA_EBA	Great Britain	3848	0.33
468	I2618	OlaldeNature2018	England_CA_EBA	Great Britain	3993	1.029
469	I2630	OlaldeNature2018	Scotland_N	Great Britain	4472	5.836
470	I2631	OlaldeNature2018	Scotland_N	Great Britain	4952	3.823
471	I2633	OlaldeNature2018	Scotland_N	Great Britain	5653	2.833
472	I2635	OlaldeNature2018	Scotland_N	Great Britain	5471	3.22
473	I2637	OlaldeNature2018	Scotland_N	Great Britain	5375	2.773
474	I2639	OlaldeNature2018	England_EMBA	Great Britain	3465	1.956
475	I2650	OlaldeNature2018	Scotland_N	Great Britain	5380	1.958
476	I2651	OlaldeNature2018	Scotland_N	Great Britain	5160	1.585
477	I2653	OlaldeNature2018	Scotland_MBA	Great Britain	3211	0.84
478	I2654	OlaldeNature2018	Scotland_MBA	Great Britain	3278	0.713
479	I2741	OlaldeNature2018	Hungary_Bell_Beaker_EBA_o	Hungary	4256	3.067
480	I2752	LipsonNature2017	Hungary_Baden_LCA	Hungary	5175	0.669
481	I2753	LipsonNature2017	Hungary_Baden_LCA	Hungary	5081	2.306
482	I2783	LipsonNature2017	Hungary_Hunyadihalom_MCHA	Hungary	6046	0.971
483	I2785	LipsonNature2017	Hungary_Baden_LCA	Hungary	5175	0.811
484	I2787	OlaldeNature2018	Hungary_Bell_Beaker_EBA	Hungary	4280	1.117
485	I2788	LipsonNature2017	Hungary_Protoboleraz_LCA	Hungary	5730	1.881
486	I2789	LipsonNature2017	Hungary_Protoboleraz_LCA	Hungary	5650	0.764
487	I2859	OlaldeNature2018	Scotland_LBA	Great Britain	2811	5.473
488	I2860	OlaldeNature2018	Scotland_LBA	Great Britain	2843	6.062
489	I2861	OlaldeNature2018	Scotland_LBA	Great Britain	2853	4.829
490	I2932	OlaldeNature2018	Scotland_N	Great Britain	4409	5.999
491	I2933	OlaldeNature2018	Scotland_N	Great Britain	4898	4.261
492	I2934	OlaldeNature2018	Scotland_N	Great Britain	5130	3.793
493	I2935	OlaldeNature2018	Scotland_N	Great Britain	5123	5.731
494	I3085	OlaldeNature2018	Scotland_N	Great Britain	5132	4.256
495	I3130	OlaldeNature2018	Scotland_LBA	Great Britain	2854	4.673
496	Latvia_HG2.SG	JonesNatureCommunications2017	Latvia_HG_dup.I4626.SG	Latvia	7689	3.433
497	Latvia_HG3.SG	JonesNatureCommunications2017	Latvia_HG_dup.I4628.SG	Latvia	7027	0.771
498	Latvia_MN2.SG	JonesNatureCommunications2017	Latvia_MN_Comb_Ware.SG	Latvia	5965	1.099
499	Latvia_HG1.SG	JonesNatureCommunications2017	Latvia_HG_dup.I4632.SG	Latvia	8308	1.075
500	I1902	LipsonNature2017	Hungary_Lengyel_LN	Hungary	6600	0.401
501	I1905	LipsonNature2017	Hungary_Lengyel_LN	Hungary	6664	1.48
502	I4074	OlaldeNature2018	Netherlands_Bell_Beaker	Netherlands	4046	2.765
503	I4081	MathiesonNature2018	Romania_Iron_Gates_HG	Romania	9335	0.326
504	I4303	OlaldeNature2018	France_MN	France	6633	3.35
505	I4331	MathiesonNature2018	Croatia_MBA	Croatia	3526	3.141
506	I4332	MathiesonNature2018	Croatia_MBA	Croatia	3516	3.228
507	I4432	MathiesonNature2018	Latvia_HG	Latvia	7948	3.757
508	I4434	MathiesonNature2018	Latvia_HG	Latvia	7446	3.483
509	I4435	MathiesonNature2018	Latvia_MN	Latvia	6003	3.407
510	I4436	MathiesonNature2018	Latvia_MN	Latvia	6105	3.029
511	I4437	MathiesonNature2018	Latvia_MN	Latvia	6148	3.6
512	I4438	MathiesonNature2018	Latvia_HG	Latvia	7291	3.815
513	I4439	MathiesonNature2018	Latvia_HG	Latvia	7648	3.781
514	I4440	MathiesonNature2018	Latvia_HG	Latvia	7080	3.22
515	I4441	MathiesonNature2018	Latvia_HG	Latvia	6725	3.521
516	I1169	HarneyMayNatureCommunications2018	Israel_C	Israel	5950	9.474
517	I4550	MathiesonNature2018	Latvia_HG	Latvia	8489	4.42
518	I4551	MathiesonNature2018	Latvia_HG	Latvia	7671	3.901
519	I4552	MathiesonNature2018	Latvia_HG	Latvia	7377	4.174
520	I4553	MathiesonNature2018	Latvia_HG	Latvia	7379	1.028
521	I4554	MathiesonNature2018	Latvia_MN	Latvia	5949	2.526
522	I4626	MathiesonNature2018	Latvia_HG	Latvia	7689	0.542
523	I4627	MathiesonNature2018	Latvia_MN	Latvia	6064	1.77
524	I4628	MathiesonNature2018	Latvia_HG	Latvia	7027	2.881
525	I4629	MathiesonNature2018	Latvia_LN_CW	Latvia	4833	0.321
526	HG00096.SG	1KGPhase3	GBR.SG	Great Britain	0	..
527	HG00097.SG	1KGPhase3	GBR.SG	Great Britain	0	..
528	HG00099.SG	1KGPhase3	GBR.SG	Great Britain	0	..
529	HG00100.SG	1KGPhase3	GBR.SG	Great Britain	0	..
530	HG00101.SG	1KGPhase3	GBR.SG	Great Britain	0	..
531	HG00102.SG	1KGPhase3	GBR.SG	Great Britain	0	..
532	HG00103.SG	1KGPhase3	GBR.SG	Great Britain	0	..
533	HG00105.SG	1KGPhase3	GBR.SG	Great Britain	0	..
534	HG00106.SG	1KGPhase3	GBR.SG	Great Britain	0	..
535	HG00107.SG	1KGPhase3	GBR.SG	Great Britain	0	..
536	HG00108.SG	1KGPhase3	GBR.SG	Great Britain	0	..
537	HG00109.SG	1KGPhase3	GBR.SG	Great Britain	0	..
538	HG00110.SG	1KGPhase3	GBR.SG	Great Britain	0	..
539	HG00111.SG	1KGPhase3	GBR.SG	Great Britain	0	..
540	HG00112.SG	1KGPhase3	GBR.SG	Great Britain	0	..
541	HG00113.SG	1KGPhase3	GBR.SG	Great Britain	0	..
542	HG00114.SG	1KGPhase3	GBR.SG	Great Britain	0	..
543	HG00115.SG	1KGPhase3	GBR.SG	Great Britain	0	..
544	HG00116.SG	1KGPhase3	GBR.SG	Great Britain	0	..
545	HG00117.SG	1KGPhase3	GBR.SG	Great Britain	0	..
546	HG00118.SG	1KGPhase3	GBR.SG	Great Britain	0	..
547	HG00119.SG	1KGPhase3	GBR.SG	Great Britain	0	..
548	HG00120.SG	1KGPhase3	GBR.SG	Great Britain	0	..
549	HG00121.SG	1KGPhase3	GBR.SG	Great Britain	0	..
550	HG00122.SG	1KGPhase3	GBR.SG	Great Britain	0	..
551	HG00123.SG	1KGPhase3	GBR.SG	Great Britain	0	..
552	HG00124.SG	1KGPhase3	GBR.SG	Great Britain	0	..
553	HG00125.SG	1KGPhase3	GBR.SG	Great Britain	0	..
554	HG00126.SG	1KGPhase3	GBR.SG	Great Britain	0	..
555	HG00127.SG	1KGPhase3	GBR.SG	Great Britain	0	..
556	HG00128.SG	1KGPhase3	GBR.SG	Great Britain	0	..
557	HG00129.SG	1KGPhase3	GBR.SG	Great Britain	0	..
558	HG00130.SG	1KGPhase3	GBR.SG	Great Britain	0	..
559	HG00131.SG	1KGPhase3	GBR.SG	Great Britain	0	..
560	HG00132.SG	1KGPhase3	GBR.SG	Great Britain	0	..
561	HG00133.SG	1KGPhase3	GBR.SG	Great Britain	0	..
562	HG00136.SG	1KGPhase3	GBR.SG	Great Britain	0	..
563	HG00137.SG	1KGPhase3	GBR.SG	Great Britain	0	..
564	HG00138.SG	1KGPhase3	GBR.SG	Great Britain	0	..
565	HG00139.SG	1KGPhase3	GBR.SG	Great Britain	0	..
566	HG00140.SG	1KGPhase3	GBR.SG	Great Britain	0	..
567	HG00141.SG	1KGPhase3	GBR.SG	Great Britain	0	..
568	HG00142.SG	1KGPhase3	GBR.SG	Great Britain	0	..
569	HG00143.SG	1KGPhase3	GBR.SG	Great Britain	0	..
570	HG00145.SG	1KGPhase3	GBR.SG	Great Britain	0	..
571	HG00146.SG	1KGPhase3	GBR.SG	Great Britain	0	..
572	HG00148.SG	1KGPhase3	GBR.SG	Great Britain	0	..
573	HG00149.SG	1KGPhase3	GBR.SG	Great Britain	0	..
574	HG00150.SG	1KGPhase3	GBR.SG	Great Britain	0	..
575	HG00151.SG	1KGPhase3	GBR.SG	Great Britain	0	..
576	HG00154.SG	1KGPhase3	GBR.SG	Great Britain	0	..
577	HG00155.SG	1KGPhase3	GBR.SG	Great Britain	0	..
578	HG00157.SG	1KGPhase3	GBR.SG	Great Britain	0	..
579	HG00158.SG	1KGPhase3	GBR.SG	Great Britain	0	..
580	HG00159.SG	1KGPhase3	GBR.SG	Great Britain	0	..
581	HG00160.SG	1KGPhase3	GBR.SG	Great Britain	0	..
582	HG00171.SG	1KGPhase3	FIN.SG	Finland	0	..
583	HG00173.SG	1KGPhase3	FIN.SG	Finland	0	..
584	HG00174.SG	1KGPhase3	FIN.SG	Finland	0	..
585	HG00176.SG	1KGPhase3	FIN.SG	Finland	0	..
586	HG00177.SG	1KGPhase3	FIN.SG	Finland	0	..
587	HG00178.SG	1KGPhase3	FIN.SG	Finland	0	..
588	HG00179.SG	1KGPhase3	FIN.SG	Finland	0	..
589	HG00180.SG	1KGPhase3	FIN.SG	Finland	0	..
590	HG00181.SG	1KGPhase3	FIN.SG	Finland	0	..
591	HG00182.SG	1KGPhase3	FIN.SG	Finland	0	..
592	HG00183.SG	1KGPhase3	FIN.SG	Finland	0	..
593	HG00185.SG	1KGPhase3	FIN.SG	Finland	0	..
594	HG00186.SG	1KGPhase3	FIN.SG	Finland	0	..
595	HG00187.SG	1KGPhase3	FIN.SG	Finland	0	..
596	HG00188.SG	1KGPhase3	FIN.SG	Finland	0	..
597	HG00189.SG	1KGPhase3	FIN.SG	Finland	0	..
598	HG00190.SG	1KGPhase3	FIN.SG	Finland	0	..
599	HG00231.SG	1KGPhase3	GBR.SG	Great Britain	0	..
600	HG00232.SG	1KGPhase3	GBR.SG	Great Britain	0	..
601	HG00233.SG	1KGPhase3	GBR.SG	Great Britain	0	..
602	HG00234.SG	1KGPhase3	GBR.SG	Great Britain	0	..
603	HG00235.SG	1KGPhase3	GBR.SG	Great Britain	0	..
604	HG00236.SG	1KGPhase3	GBR.SG	Great Britain	0	..
605	HG00237.SG	1KGPhase3	GBR.SG	Great Britain	0	..
606	HG00238.SG	1KGPhase3	GBR.SG	Great Britain	0	..
607	HG00239.SG	1KGPhase3	GBR.SG	Great Britain	0	..
608	HG00240.SG	1KGPhase3	GBR.SG	Great Britain	0	..
609	HG00242.SG	1KGPhase3	GBR.SG	Great Britain	0	..
610	HG00243.SG	1KGPhase3	GBR.SG	Great Britain	0	..
611	HG00244.SG	1KGPhase3	GBR.SG	Great Britain	0	..
612	HG00245.SG	1KGPhase3	GBR.SG	Great Britain	0	..
613	HG00246.SG	1KGPhase3	GBR.SG	Great Britain	0	..
614	HG00250.SG	1KGPhase3	GBR.SG	Great Britain	0	..
615	HG00251.SG	1KGPhase3	GBR.SG	Great Britain	0	..
616	HG00252.SG	1KGPhase3	GBR.SG	Great Britain	0	..
617	HG00253.SG	1KGPhase3	GBR.SG	Great Britain	0	..
618	HG00254.SG	1KGPhase3	GBR.SG	Great Britain	0	..
619	HG00255.SG	1KGPhase3	GBR.SG	Great Britain	0	..
620	HG00256.SG	1KGPhase3	GBR.SG	Great Britain	0	..
621	HG00257.SG	1KGPhase3	GBR.SG	Great Britain	0	..
622	HG00258.SG	1KGPhase3	GBR.SG	Great Britain	0	..
623	HG00259.SG	1KGPhase3	GBR.SG	Great Britain	0	..
624	HG00260.SG	1KGPhase3	GBR.SG	Great Britain	0	..
625	HG00261.SG	1KGPhase3	GBR.SG	Great Britain	0	..
626	HG00262.SG	1KGPhase3	GBR.SG	Great Britain	0	..
627	HG00263.SG	1KGPhase3	GBR.SG	Great Britain	0	..
628	HG00264.SG	1KGPhase3	GBR.SG	Great Britain	0	..
629	HG00265.SG	1KGPhase3	GBR.SG	Great Britain	0	..
630	HG00266.SG	1KGPhase3	FIN.SG	Finland	0	..
631	HG00267.SG	1KGPhase3	FIN.SG	Finland	0	..
632	HG00268.SG	1KGPhase3	FIN.SG	Finland	0	..
633	HG00269.SG	1KGPhase3	FIN.SG	Finland	0	..
634	HG00271.SG	1KGPhase3	FIN.SG	Finland	0	..
635	HG00272.SG	1KGPhase3	FIN.SG	Finland	0	..
636	HG00273.SG	1KGPhase3	FIN.SG	Finland	0	..
637	HG00274.SG	1KGPhase3	FIN.SG	Finland	0	..
638	HG00275.SG	1KGPhase3	FIN.SG	Finland	0	..
639	HG00276.SG	1KGPhase3	FIN.SG	Finland	0	..
640	HG00277.SG	1KGPhase3	FIN.SG	Finland	0	..
641	HG00278.SG	1KGPhase3	FIN.SG	Finland	0	..
642	HG00280.SG	1KGPhase3	FIN.SG	Finland	0	..
643	HG00281.SG	1KGPhase3	FIN.SG	Finland	0	..
644	HG00282.SG	1KGPhase3	FIN.SG	Finland	0	..
645	HG00284.SG	1KGPhase3	FIN.SG	Finland	0	..
646	HG00285.SG	1KGPhase3	FIN.SG	Finland	0	..
647	HG00288.SG	1KGPhase3	FIN.SG	Finland	0	..
648	HG00290.SG	1KGPhase3	FIN.SG	Finland	0	..
649	HG00304.SG	1KGPhase3	FIN.SG	Finland	0	..
650	HG00306.SG	1KGPhase3	FIN.SG	Finland	0	..
651	HG00308.SG	1KGPhase3	FIN.SG	Finland	0	..
652	HG00309.SG	1KGPhase3	FIN.SG	Finland	0	..
653	HG00310.SG	1KGPhase3	FIN.SG	Finland	0	..
654	HG00311.SG	1KGPhase3	FIN.SG	Finland	0	..
655	HG00313.SG	1KGPhase3	FIN.SG	Finland	0	..
656	HG00315.SG	1KGPhase3	FIN.SG	Finland	0	..
657	HG00318.SG	1KGPhase3	FIN.SG	Finland	0	..
658	HG00319.SG	1KGPhase3	FIN.SG	Finland	0	..
659	HG00320.SG	1KGPhase3	FIN.SG	Finland	0	..
660	HG00321.SG	1KGPhase3	FIN.SG	Finland	0	..
661	HG00323.SG	1KGPhase3	FIN.SG	Finland	0	..
662	HG00324.SG	1KGPhase3	FIN.SG	Finland	0	..
663	HG00325.SG	1KGPhase3	FIN.SG	Finland	0	..
664	HG00326.SG	1KGPhase3	FIN.SG	Finland	0	..
665	HG00327.SG	1KGPhase3	FIN.SG	Finland	0	..
666	HG00328.SG	1KGPhase3	FIN.SG	Finland	0	..
667	HG00329.SG	1KGPhase3	FIN.SG	Finland	0	..
668	HG00330.SG	1KGPhase3	FIN.SG	Finland	0	..
669	HG00331.SG	1KGPhase3	FIN.SG	Finland	0	..
670	HG00332.SG	1KGPhase3	FIN.SG	Finland	0	..
671	HG00334.SG	1KGPhase3	FIN.SG	Finland	0	..
672	HG00335.SG	1KGPhase3	FIN.SG	Finland	0	..
673	HG00336.SG	1KGPhase3	FIN.SG	Finland	0	..
674	HG00337.SG	1KGPhase3	FIN.SG	Finland	0	..
675	HG00338.SG	1KGPhase3	FIN.SG	Finland	0	..
676	HG00339.SG	1KGPhase3	FIN.SG	Finland	0	..
677	HG00341.SG	1KGPhase3	FIN.SG	Finland	0	..
678	HG00342.SG	1KGPhase3	FIN.SG	Finland	0	..
679	HG00343.SG	1KGPhase3	FIN.SG	Finland	0	..
680	HG00344.SG	1KGPhase3	FIN.SG	Finland	0	..
681	HG00345.SG	1KGPhase3	FIN.SG	Finland	0	..
682	HG00346.SG	1KGPhase3	FIN.SG	Finland	0	..
683	HG00349.SG	1KGPhase3	FIN.SG	Finland	0	..
684	HG00350.SG	1KGPhase3	FIN.SG	Finland	0	..
685	HG00351.SG	1KGPhase3	FIN.SG	Finland	0	..
686	HG00353.SG	1KGPhase3	FIN.SG	Finland	0	..
687	HG00355.SG	1KGPhase3	FIN.SG	Finland	0	..
688	HG00356.SG	1KGPhase3	FIN.SG	Finland	0	..
689	HG00357.SG	1KGPhase3	FIN.SG	Finland	0	..
690	HG00358.SG	1KGPhase3	FIN.SG	Finland	0	..
691	HG00360.SG	1KGPhase3	FIN.SG	Finland	0	..
692	HG00361.SG	1KGPhase3	FIN.SG	Finland	0	..
693	HG00362.SG	1KGPhase3	FIN.SG	Finland	0	..
694	HG00364.SG	1KGPhase3	FIN.SG	Finland	0	..
695	HG00365.SG	1KGPhase3	FIN.SG	Finland	0	..
696	HG00366.SG	1KGPhase3	FIN.SG	Finland	0	..
697	HG00367.SG	1KGPhase3	FIN.SG	Finland	0	..
698	HG00368.SG	1KGPhase3	FIN.SG	Finland	0	..
699	HG00369.SG	1KGPhase3	FIN.SG	Finland	0	..
700	HG00371.SG	1KGPhase3	FIN.SG	Finland	0	..
701	HG00372.SG	1KGPhase3	FIN.SG	Finland	0	..
702	HG00373.SG	1KGPhase3	FIN.SG	Finland	0	..
703	HG00375.SG	1KGPhase3	FIN.SG	Finland	0	..
704	HG00376.SG	1KGPhase3	FIN.SG	Finland	0	..
705	HG00378.SG	1KGPhase3	FIN.SG	Finland	0	..
706	HG00379.SG	1KGPhase3	FIN.SG	Finland	0	..
707	HG00380.SG	1KGPhase3	FIN.SG	Finland	0	..
708	HG00381.SG	1KGPhase3	FIN.SG	Finland	0	..
709	HG00382.SG	1KGPhase3	FIN.SG	Finland	0	..
710	HG00383.SG	1KGPhase3	FIN.SG	Finland	0	..
711	HG00384.SG	1KGPhase3	FIN.SG	Finland	0	..
712	HG01334.SG	1KGPhase3	GBR.SG	Great Britain	0	..
713	HG01500.SG	1KGPhase3	IBS.SG	Spain	0	..
714	HG01501.SG	1KGPhase3	IBS.SG	Spain	0	..
715	HG01503.SG	1KGPhase3	IBS.SG	Spain	0	..
716	HG01504.SG	1KGPhase3	IBS.SG	Spain	0	..
717	HG01506.SG	1KGPhase3	IBS.SG	Spain	0	..
718	HG01507.SG	1KGPhase3	IBS.SG	Spain	0	..
719	HG01509.SG	1KGPhase3	IBS.SG	Spain	0	..
720	HG01510.SG	1KGPhase3	IBS.SG	Spain	0	..
721	HG01512.SG	1KGPhase3	IBS.SG	Spain	0	..
722	HG01513.SG	1KGPhase3	IBS.SG	Spain	0	..
723	HG01515.SG	1KGPhase3	IBS.SG	Spain	0	..
724	HG01516.SG	1KGPhase3	IBS.SG	Spain	0	..
725	HG01518.SG	1KGPhase3	IBS.SG	Spain	0	..
726	HG01519.SG	1KGPhase3	IBS.SG	Spain	0	..
727	HG01521.SG	1KGPhase3	IBS.SG	Spain	0	..
728	HG01522.SG	1KGPhase3	IBS.SG	Spain	0	..
729	HG01524.SG	1KGPhase3	IBS.SG	Spain	0	..
730	HG01525.SG	1KGPhase3	IBS.SG	Spain	0	..
731	HG01527.SG	1KGPhase3	IBS.SG	Spain	0	..
732	HG01528.SG	1KGPhase3	IBS.SG	Spain	0	..
733	HG01530.SG	1KGPhase3	IBS.SG	Spain	0	..
734	HG01531.SG	1KGPhase3	IBS.SG	Spain	0	..
735	HG01536.SG	1KGPhase3	IBS.SG	Spain	0	..
736	HG01537.SG	1KGPhase3	IBS.SG	Spain	0	..
737	HG01602.SG	1KGPhase3	IBS.SG	Spain	0	..
738	HG01603.SG	1KGPhase3	IBS.SG	Spain	0	..
739	HG01605.SG	1KGPhase3	IBS.SG	Spain	0	..
740	HG01606.SG	1KGPhase3	IBS.SG	Spain	0	..
741	HG01607.SG	1KGPhase3	IBS.SG	Spain	0	..
742	HG01608.SG	1KGPhase3	IBS.SG	Spain	0	..
743	HG01610.SG	1KGPhase3	IBS.SG	Spain	0	..
744	HG01612.SG	1KGPhase3	IBS.SG	Spain	0	..
745	HG01613.SG	1KGPhase3	IBS.SG	Spain	0	..
746	HG01615.SG	1KGPhase3	IBS.SG	Spain	0	..
747	HG01617.SG	1KGPhase3	IBS.SG	Spain	0	..
748	HG01618.SG	1KGPhase3	IBS.SG	Spain	0	..
749	HG01619.SG	1KGPhase3	IBS.SG	Spain	0	..
750	HG01620.SG	1KGPhase3	IBS.SG	Spain	0	..
751	HG01623.SG	1KGPhase3	IBS.SG	Spain	0	..
752	HG01624.SG	1KGPhase3	IBS.SG	Spain	0	..
753	HG01625.SG	1KGPhase3	IBS.SG	Spain	0	..
754	HG01626.SG	1KGPhase3	IBS.SG	Spain	0	..
755	HG01628.SG	1KGPhase3	IBS.SG	Spain	0	..
756	HG01630.SG	1KGPhase3	IBS.SG	Spain	0	..
757	HG01631.SG	1KGPhase3	IBS.SG	Spain	0	..
758	HG01632.SG	1KGPhase3	IBS.SG	Spain	0	..
759	HG01668.SG	1KGPhase3	IBS.SG	Spain	0	..
760	HG01669.SG	1KGPhase3	IBS.SG	Spain	0	..
761	HG01670.SG	1KGPhase3	IBS.SG	Spain	0	..
762	HG01672.SG	1KGPhase3	IBS.SG	Spain	0	..
763	HG01673.SG	1KGPhase3	IBS.SG	Spain	0	..
764	HG01675.SG	1KGPhase3	IBS.SG	Spain	0	..
765	HG01676.SG	1KGPhase3	IBS.SG	Spain	0	..
766	HG01678.SG	1KGPhase3	IBS.SG	Spain	0	..
767	HG01679.SG	1KGPhase3	IBS.SG	Spain	0	..
768	HG01680.SG	1KGPhase3	IBS.SG	Spain	0	..
769	HG01682.SG	1KGPhase3	IBS.SG	Spain	0	..
770	HG01684.SG	1KGPhase3	IBS.SG	Spain	0	..
771	HG01685.SG	1KGPhase3	IBS.SG	Spain	0	..
772	HG01686.SG	1KGPhase3	IBS.SG	Spain	0	..
773	HG01694.SG	1KGPhase3	IBS.SG	Spain	0	..
774	HG01695.SG	1KGPhase3	IBS.SG	Spain	0	..
775	HG01697.SG	1KGPhase3	IBS.SG	Spain	0	..
776	HG01699.SG	1KGPhase3	IBS.SG	Spain	0	..
777	HG01700.SG	1KGPhase3	IBS.SG	Spain	0	..
778	HG01702.SG	1KGPhase3	IBS.SG	Spain	0	..
779	HG01704.SG	1KGPhase3	IBS.SG	Spain	0	..
780	HG01705.SG	1KGPhase3	IBS.SG	Spain	0	..
781	HG01707.SG	1KGPhase3	IBS.SG	Spain	0	..
782	HG01708.SG	1KGPhase3	IBS.SG	Spain	0	..
783	HG01709.SG	1KGPhase3	IBS.SG	Spain	0	..
784	HG01710.SG	1KGPhase3	IBS.SG	Spain	0	..
785	HG01746.SG	1KGPhase3	IBS.SG	Spain	0	..
786	HG01747.SG	1KGPhase3	IBS.SG	Spain	0	..
787	HG01756.SG	1KGPhase3	IBS.SG	Spain	0	..
788	HG01757.SG	1KGPhase3	IBS.SG	Spain	0	..
789	HG01761.SG	1KGPhase3	IBS.SG	Spain	0	..
790	HG01762.SG	1KGPhase3	IBS.SG	Spain	0	..
791	HG01765.SG	1KGPhase3	IBS.SG	Spain	0	..
792	HG01766.SG	1KGPhase3	IBS.SG	Spain	0	..
793	HG01767.SG	1KGPhase3	IBS.SG	Spain	0	..
794	HG01768.SG	1KGPhase3	IBS.SG	Spain	0	..
795	HG01770.SG	1KGPhase3	IBS.SG	Spain	0	..
796	HG01771.SG	1KGPhase3	IBS.SG	Spain	0	..
797	HG01773.SG	1KGPhase3	IBS.SG	Spain	0	..
798	HG01775.SG	1KGPhase3	IBS.SG	Spain	0	..
799	HG01776.SG	1KGPhase3	IBS.SG	Spain	0	..
800	HG01777.SG	1KGPhase3	IBS.SG	Spain	0	..
801	HG01779.SG	1KGPhase3	IBS.SG	Spain	0	..
802	HG01781.SG	1KGPhase3	IBS.SG	Spain	0	..
803	HG01783.SG	1KGPhase3	IBS.SG	Spain	0	..
804	HG01784.SG	1KGPhase3	IBS.SG	Spain	0	..
805	HG01785.SG	1KGPhase3	IBS.SG	Spain	0	..
806	HG01786.SG	1KGPhase3	IBS.SG	Spain	0	..
807	HG01789.SG	1KGPhase3	GBR.SG	Great Britain	0	..
808	HG01790.SG	1KGPhase3	GBR.SG	Great Britain	0	..
809	HG01791.SG	1KGPhase3	GBR.SG	Great Britain	0	..
810	HG02215.SG	1KGPhase3	GBR.SG	Great Britain	0	..
811	HG02219.SG	1KGPhase3	IBS.SG	Spain	0	..
812	HG02220.SG	1KGPhase3	IBS.SG	Spain	0	..
813	HG02221.SG	1KGPhase3	IBS.SG	Spain	0	..
814	HG02223.SG	1KGPhase3	IBS.SG	Spain	0	..
815	HG02224.SG	1KGPhase3	IBS.SG	Spain	0	..
816	HG02230.SG	1KGPhase3	IBS.SG	Spain	0	..
817	HG02231.SG	1KGPhase3	IBS.SG	Spain	0	..
818	HG02232.SG	1KGPhase3	IBS.SG	Spain	0	..
819	HG02233.SG	1KGPhase3	IBS.SG	Spain	0	..
820	HG02235.SG	1KGPhase3	IBS.SG	Spain	0	..
821	HG02236.SG	1KGPhase3	IBS.SG	Spain	0	..
822	HG02238.SG	1KGPhase3	IBS.SG	Spain	0	..
823	HG02239.SG	1KGPhase3	IBS.SG	Spain	0	..
824	NA20502.SG	1KGPhase3	TSI.SG	Italy	0	..
825	NA20503.SG	1KGPhase3	TSI.SG	Italy	0	..
826	NA20504.SG	1KGPhase3	TSI.SG	Italy	0	..
827	NA20505.SG	1KGPhase3	TSI.SG	Italy	0	..
828	NA20506.SG	1KGPhase3	TSI.SG	Italy	0	..
829	NA20507.SG	1KGPhase3	TSI.SG	Italy	0	..
830	NA20508.SG	1KGPhase3	TSI.SG	Italy	0	..
831	NA20509.SG	1KGPhase3	TSI.SG	Italy	0	..
832	NA20510.SG	1KGPhase3	TSI.SG	Italy	0	..
833	NA20511.SG	1KGPhase3	TSI.SG	Italy	0	..
834	NA20512.SG	1KGPhase3	TSI.SG	Italy	0	..
835	NA20513.SG	1KGPhase3	TSI.SG	Italy	0	..
836	NA20514.SG	1KGPhase3	TSI.SG	Italy	0	..
837	NA20515.SG	1KGPhase3	TSI.SG	Italy	0	..
838	NA20516.SG	1KGPhase3	TSI.SG	Italy	0	..
839	NA20517.SG	1KGPhase3	TSI.SG	Italy	0	..
840	NA20518.SG	1KGPhase3	TSI.SG	Italy	0	..
841	NA20519.SG	1KGPhase3	TSI.SG	Italy	0	..
842	NA20520.SG	1KGPhase3	TSI.SG	Italy	0	..
843	NA20521.SG	1KGPhase3	TSI.SG	Italy	0	..
844	NA20522.SG	1KGPhase3	TSI.SG	Italy	0	..
845	NA20524.SG	1KGPhase3	TSI.SG	Italy	0	..
846	NA20525.SG	1KGPhase3	TSI.SG	Italy	0	..
847	NA20526.SG	1KGPhase3	TSI.SG	Italy	0	..
848	NA20527.SG	1KGPhase3	TSI.SG	Italy	0	..
849	NA20528.SG	1KGPhase3	TSI.SG	Italy	0	..
850	NA20529.SG	1KGPhase3	TSI.SG	Italy	0	..
851	NA20530.SG	1KGPhase3	TSI.SG	Italy	0	..
852	NA20531.SG	1KGPhase3	TSI.SG	Italy	0	..
853	NA20532.SG	1KGPhase3	TSI.SG	Italy	0	..
854	NA20533.SG	1KGPhase3	TSI.SG	Italy	0	..
855	NA20534.SG	1KGPhase3	TSI.SG	Italy	0	..
856	NA20535.SG	1KGPhase3	TSI.SG	Italy	0	..
857	NA20536.SG	1KGPhase3	TSI.SG	Italy	0	..
858	NA20538.SG	1KGPhase3	TSI.SG	Italy	0	..
859	NA20539.SG	1KGPhase3	TSI.SG	Italy	0	..
860	NA20540.SG	1KGPhase3	TSI.SG	Italy	0	..
861	NA20541.SG	1KGPhase3	TSI.SG	Italy	0	..
862	NA20542.SG	1KGPhase3	TSI.SG	Italy	0	..
863	NA20543.SG	1KGPhase3	TSI.SG	Italy	0	..
864	NA20544.SG	1KGPhase3	TSI.SG	Italy	0	..
865	NA20581.SG	1KGPhase3	TSI.SG	Italy	0	..
866	NA20582.SG	1KGPhase3	TSI.SG	Italy	0	..
867	NA20585.SG	1KGPhase3	TSI.SG	Italy	0	..
868	NA20586.SG	1KGPhase3	TSI.SG	Italy	0	..
869	NA20587.SG	1KGPhase3	TSI.SG	Italy	0	..
870	NA20588.SG	1KGPhase3	TSI.SG	Italy	0	..
871	NA20589.SG	1KGPhase3	TSI.SG	Italy	0	..
872	NA20752.SG	1KGPhase3	TSI.SG	Italy	0	..
873	NA20753.SG	1KGPhase3	TSI.SG	Italy	0	..
874	NA20754.SG	1KGPhase3	TSI.SG	Italy	0	..
875	NA20755.SG	1KGPhase3	TSI.SG	Italy	0	..
876	NA20756.SG	1KGPhase3	TSI.SG	Italy	0	..
877	NA20757.SG	1KGPhase3	TSI.SG	Italy	0	..
878	NA20758.SG	1KGPhase3	TSI.SG	Italy	0	..
879	NA20759.SG	1KGPhase3	TSI.SG	Italy	0	..
880	NA20760.SG	1KGPhase3	TSI.SG	Italy	0	..
881	NA20761.SG	1KGPhase3	TSI.SG	Italy	0	..
882	NA20762.SG	1KGPhase3	TSI.SG	Italy	0	..
883	NA20763.SG	1KGPhase3	TSI.SG	Italy	0	..
884	NA20764.SG	1KGPhase3	TSI.SG	Italy	0	..
885	NA20765.SG	1KGPhase3	TSI.SG	Italy	0	..
886	NA20766.SG	1KGPhase3	TSI.SG	Italy	0	..
887	NA20767.SG	1KGPhase3	TSI.SG	Italy	0	..
888	NA20768.SG	1KGPhase3	TSI.SG	Italy	0	..
889	NA20769.SG	1KGPhase3	TSI.SG	Italy	0	..
890	NA20770.SG	1KGPhase3	TSI.SG	Italy	0	..
891	NA20771.SG	1KGPhase3	TSI.SG	Italy	0	..
892	NA20772.SG	1KGPhase3	TSI.SG	Italy	0	..
893	NA20773.SG	1KGPhase3	TSI.SG	Italy	0	..
894	NA20774.SG	1KGPhase3	TSI.SG	Italy	0	..
895	NA20775.SG	1KGPhase3	TSI.SG	Italy	0	..
896	NA20778.SG	1KGPhase3	TSI.SG	Italy	0	..
897	NA20783.SG	1KGPhase3	TSI.SG	Italy	0	..
898	NA20785.SG	1KGPhase3	TSI.SG	Italy	0	..
899	NA20786.SG	1KGPhase3	TSI.SG	Italy	0	..
900	NA20787.SG	1KGPhase3	TSI.SG	Italy	0	..
901	NA20790.SG	1KGPhase3	TSI.SG	Italy	0	..
902	NA20792.SG	1KGPhase3	TSI.SG	Italy	0	..
903	NA20795.SG	1KGPhase3	TSI.SG	Italy	0	..
904	NA20796.SG	1KGPhase3	TSI.SG	Italy	0	..
905	NA20797.SG	1KGPhase3	TSI.SG	Italy	0	..
906	NA20798.SG	1KGPhase3	TSI.SG	Italy	0	..
907	NA20799.SG	1KGPhase3	TSI.SG	Italy	0	..
908	NA20800.SG	1KGPhase3	TSI.SG	Italy	0	..
909	NA20801.SG	1KGPhase3	TSI.SG	Italy	0	..
910	NA20802.SG	1KGPhase3	TSI.SG	Italy	0	..
911	NA20803.SG	1KGPhase3	TSI.SG	Italy	0	..
912	NA20804.SG	1KGPhase3	TSI.SG	Italy	0	..
913	NA20805.SG	1KGPhase3	TSI.SG	Italy	0	..
914	NA20806.SG	1KGPhase3	TSI.SG	Italy	0	..
915	NA20807.SG	1KGPhase3	TSI.SG	Italy	0	..
916	NA20808.SG	1KGPhase3	TSI.SG	Italy	0	..
917	NA20809.SG	1KGPhase3	TSI.SG	Italy	0	..
918	NA20810.SG	1KGPhase3	TSI.SG	Italy	0	..
919	NA20811.SG	1KGPhase3	TSI.SG	Italy	0	..
920	NA20812.SG	1KGPhase3	TSI.SG	Italy	0	..
921	NA20813.SG	1KGPhase3	TSI.SG	Italy	0	..
922	NA20814.SG	1KGPhase3	TSI.SG	Italy	0	..
923	NA20815.SG	1KGPhase3	TSI.SG	Italy	0	..
924	NA20818.SG	1KGPhase3	TSI.SG	Italy	0	..
925	NA20819.SG	1KGPhase3	TSI.SG	Italy	0	..
926	NA20821.SG	1KGPhase3	TSI.SG	Italy	0	..
927	NA20822.SG	1KGPhase3	TSI.SG	Italy	0	..
928	NA20826.SG	1KGPhase3	TSI.SG	Italy	0	..
929	NA20827.SG	1KGPhase3	TSI.SG	Italy	0	..
930	NA20828.SG	1KGPhase3	TSI.SG	Italy	0	..
931	NA20832.SG	1KGPhase3	TSI.SG	Italy	0	..
932	I0700	MathiesonNature2018	Bulgaria_MP_N_1d.rel.I1108	Bulgaria	7934	0.407
933	I1108	MathiesonNature2018	Bulgaria_MP_N	Bulgaria	7875	0.315
934	I2175	MathiesonNature2018	Bulgaria_EBA	Bulgaria	5122	0.527
935	I2176_published	MathiesonNature2018	Bulgaria_EBA_published	Bulgaria	5132	1.136
936	I2423	MathiesonNature2018	Bulgaria_Late_C	Bulgaria	6388	0.96
937	I2424	MathiesonNature2018	Bulgaria_Late_C	Bulgaria	6304	1.273
938	I2430	MathiesonNature2018	Bulgaria_Late_C	Bulgaria	6448	1.133
939	I2526	MathiesonNature2018	Bulgaria_N	Bulgaria	7336	0.496
940	I5023	OlaldeNature2018	Germany_Bell_Beaker	Germany	4200	0.706
941	I5035	OlaldeNature2018	Czech_Starounetice_EBA	Czech Republic	4150	2.78
942	I5117	OlaldeNature2018	Hungary_LCA	Hungary	4550	0.373
943	I5118	OlaldeNature2018	Hungary_LCA	Hungary	4550	1.631
944	I5119	OlaldeNature2018	Hungary_LCA	Hungary	5100	1.588
945	I0018	LipsonNature2017 (new libraries added in to previously published data LazaridisNature2014)	Germany_LBK_EN	Germany	7140	9.651
946	I0854	MathiesonNature2015	Anatolia_N_sister.of.I0736	Turkey	8106	1.922
947	I1580	MathiesonNature2015	Anatolia_N	Turkey	8195	4.906
948	I1581	MathiesonNature2015	Anatolia_N	Turkey	8254	3.763
949	I1583	MathiesonNature2015	Anatolia_N	Turkey	8281	13.544
950	ILK001	MathiesonNature2018	Ukraine_Globular_Amphora	Ukraine	4753	4.302
951	ILK002	MathiesonNature2018	Ukraine_Globular_Amphora	Ukraine	4752	5.336
952	ILK003	MathiesonNature2018	Ukraine_Globular_Amphora	Ukraine	4752	4.635
953	I1875	MathiesonNature2018	Croatia_Mesolithic_HG	Croatia	9118	0.406
954	I4304	OlaldeNature2018	France_MN	France	6639	3.983
955	I4305	OlaldeNature2018	France_MN	France	6672	2.465
956	I4595	MathiesonNature2018	Latvia_HG	Latvia	7637	4.22
957	I4596	MathiesonNature2018	Latvia_HG	Latvia	7976	4.379
958	I4630	MathiesonNature2018	Latvia_HG	Latvia	9222	2.426
959	I4632	MathiesonNature2018	Latvia_HG	Latvia	8308	3.513
960	I4871	MathiesonNature2018	Serbia_Iron_Gates_HG	Serbia	8450	0.669
961	I4872	MathiesonNature2018	Serbia_Iron_Gates_HG	Serbia	8450	0.367
962	I4873	MathiesonNature2018	Serbia_Iron_Gates_HG	Serbia	7872	4.236
963	I4874	MathiesonNature2018	Serbia_Iron_Gates_HG	Serbia	8506	3.616
964	I4875	MathiesonNature2018	Serbia_Iron_Gates_HG	Serbia	8458	4.858
965	I4876	MathiesonNature2018	Serbia_Iron_Gates_HG	Serbia	8455	3.368
966	I4877	MathiesonNature2018	Serbia_Iron_Gates_HG	Serbia	8505	4.63
967	I4878	MathiesonNature2018	Serbia_Iron_Gates_HG	Serbia	7803	4.608
968	I4880	MathiesonNature2018	Serbia_Iron_Gates_HG	Serbia	7813	3.941
969	I4881	MathiesonNature2018	Serbia_Iron_Gates_HG	Serbia	8363	3.221
970	I4882	MathiesonNature2018	Serbia_Iron_Gates_HG_brother.I4880	Serbia	8000	3.162
971	I4914	MathiesonNature2018	Serbia_Iron_Gates_HG	Serbia	8123	2.94
972	I4915	MathiesonNature2018	Serbia_Iron_Gates_HG	Serbia	8115	2.902
973	I4916	MathiesonNature2018	Serbia_Iron_Gates_HG	Serbia	8763	2.577
974	I4917	MathiesonNature2018	Serbia_Iron_Gates_HG	Serbia	8058	2.696
975	I4918	MathiesonNature2018	Serbia_Starcevo_EN	Serbia	7600	2.954
976	I4945	OlaldeNature2018	Czech_Bell_Beaker	Czech Republic	4168	0.683
977	I4971	LipsonNature2017	Hungary_Koros_EN_HG	Hungary	7592	0.446
978	I5069	MathiesonNature2018	Austria_LBK_EN	Austria	7000	3.364
979	I5070	MathiesonNature2018	Austria_LBK_EN	Austria	7050	3.51
980	I5077	MathiesonNature2018	Croatia_Sopot_MN	Croatia	7026	3.15
981	I5078	MathiesonNature2018	Croatia_Sopot_MN	Croatia	6569	3.229
982	I5079	MathiesonNature2018	Croatia_Starcevo_LN	Croatia	5485	2.758
983	I5232	MathiesonNature2018	Serbia_Iron_Gates_HG_o	Serbia	7901	2.863
984	I5233	MathiesonNature2018	Serbia_Iron_Gates_HG	Serbia	8001	2.644
985	I5234	MathiesonNature2018	Serbia_Iron_Gates_HG	Serbia	9800	1.362
986	I5235	MathiesonNature2018	Serbia_Iron_Gates_HG	Serbia	10835	2.977
987	I5236	MathiesonNature2018	Serbia_Iron_Gates_HG	Serbia	10008	2.922
988	I5237	MathiesonNature2018	Serbia_Iron_Gates_HG	Serbia	9800	3.088
989	I5238	MathiesonNature2018	Serbia_Iron_Gates_HG	Serbia	9993	2.696
990	I5239	MathiesonNature2018	Serbia_Iron_Gates_HG	Serbia	10333	2.708
991	I5240	MathiesonNature2018	Serbia_Iron_Gates_HG	Serbia	10805	2.675
992	I5241	MathiesonNature2018	Serbia_Iron_Gates_HG_daughter_I5236	Serbia	11196	2.708
993	I5242	MathiesonNature2018	Serbia_Iron_Gates_HG	Serbia	10530	2.814
994	I5244	MathiesonNature2018	Serbia_Iron_Gates_HG	Serbia	10785	2.931
995	I4884	OlaldeNature2018	Czech_EBA	Czech Republic	3764	4.512
996	I4885	OlaldeNature2018	Czech_Bell_Beaker	Czech Republic	4166	3.383
997	I4886	OlaldeNature2018	Czech_Bell_Beaker	Czech Republic	4074	4.789
998	I4887	OlaldeNature2018	Czech_Bell_Beaker_brother.I4888	Czech Republic	4070	4.565
999	I4888	OlaldeNature2018	Czech_Bell_Beaker	Czech Republic	4060	4.937
1000	I4889	OlaldeNature2018	Czech_Bell_Beaker	Czech Republic	4122	4.98
1001	I4891	OlaldeNature2018	Czech_Bell_Beaker	Czech Republic	4122	4.82
1002	I4892	OlaldeNature2018	Czech_EBA	Czech Republic	3741	4.673
1003	I4893	OlaldeNature2018	Czech_N	Czech Republic	6349	5.311
1004	I4894	OlaldeNature2018	Czech_N	Czech Republic	6378	4.046
1005	I4895	OlaldeNature2018	Czech_Bell_Beaker	Czech Republic	4110	4.411
1006	I4896	OlaldeNature2018	Czech_Bell_Beaker	Czech Republic	4165	4.539
1007	I5204	MathiesonNature2018	Austria_LBK_EN	Austria	6950	4.769
1008	I5205	MathiesonNature2018	Austria_LBK_EN	Austria	6950	4.457
1009	I5206	MathiesonNature2018	Austria_LBK_EN	Austria	6950	3.407
1010	I5512	OlaldeNature2018	England_Bell_Beaker	Great Britain	4250	4.588
1011	I5513	OlaldeNature2018	England_Bell_Beaker	Great Britain	4250	2.463
1012	I5514	OlaldeNature2018	Czech_Bell_Beaker	Czech Republic	4163	5.164
1013	I5519	OlaldeNature2018	Germany_Bell_Beaker	Germany	4200	1.548
1014	I5521	OlaldeNature2018	Germany_Bell_Beaker	Germany	4250	1.105
1015	I5523	OlaldeNature2018	Germany_Bell_Beaker	Germany	4250	0.71
1016	I5524	OlaldeNature2018	Germany_Bell_Beaker	Germany	4250	0.788
1017	I5525	OlaldeNature2018	Germany_Bell_Beaker	Germany	4250	1.691
1018	I5529	OlaldeNature2018	Germany_Bell_Beaker	Germany	4250	0.543
1019	I5748	OlaldeNature2018	Netherlands_Bell_Beaker	Netherlands	4382	4.524
1020	I5750	OlaldeNature2018	Netherlands_Bell_Beaker	Netherlands	4050	1.287
1021	I5769	MathiesonNature2018	Bulgaria_IA	Bulgaria	2600	5.356
1022	I5771	MathiesonNature2018	Serbia_Iron_Gates_HG	Serbia	8325	0.249
1023	I5772	MathiesonNature2018	Serbia_Iron_Gates_HG	Serbia	8450	0.701
1024	I5833	OlaldeNature2018	Germany_Bell_Beaker	Germany	4200	3.01
1025	I5834	OlaldeNature2018	Germany_Bell_Beaker	Germany	4200	3.941
1026	I5835	OlaldeNature2018	Germany_Bell_Beaker_father.or.son.I1533	Germany	4200	5.506
1027	I5838	LipsonNature2017	Iberia_C	Spain	4573	5.728
1028	I5875	MathiesonNature2018	Ukraine_N	Ukraine	7126	0.795
1029	I5876	MathiesonNature2018	Ukraine_Mesolithic	Ukraine	8822	0.798
1030	I5882	MathiesonNature2018	Ukraine_EN	Ukraine	5047	0.575
1031	I5890	MathiesonNature2018	Ukraine_N	Ukraine	7124	0.357
1032	I1878	LipsonNature2017	Hungary_Starcevo_EN	Hungary	7700	5.049
1033	I1895	LipsonNature2017	Hungary_Vinca_MN	Hungary	7151	3.434
1034	I1907	LipsonNature2017	Hungary_Balaton_Lasinja_CA	Hungary	6153	4.818
1035	I2366	LipsonNature2017	Hungary_Baden_LCA	Hungary	5093	6.378
1036	I2367	LipsonNature2017	Hungary_Baden_LCA	Hungary	5081	3.181
1037	I2384	LipsonNature2017	Hungary_ALPc_III_MN	Hungary	7130	4.468
1038	I2417	OlaldeNature2018	England_Bell_Beaker	Great Britain	4270	1.958
1039	I2443	OlaldeNature2018	England_Bell_Beaker	Great Britain	4085	4.1
1040	I2447	OlaldeNature2018	England_Bell_Beaker	Great Britain	3964	5.541
1041	I2458	OlaldeNature2018	England_MBA	Great Britain	3340	3.26
1042	I2461	OlaldeNature2018	England_CA_EBA	Great Britain	4270	2.556
1043	I2462	OlaldeNature2018	England_CA_EBA	Great Britain	3960	2.78
1044	I2477	OlaldeNature2018	Italy_Bell_Beaker	Italy	4015	2.309
1045	I2521	MathiesonNature2018	Bulgaria_N	Bulgaria	7505	5.493
1046	I2529_published	MathiesonNature2018	Bulgaria_N_published	Bulgaria	7601	1.372
1047	I2739	LipsonNature2017	Hungary_LBK_MN	Hungary	7142	4.593
1048	I2790	LipsonNature2017	Hungary_Protoboleraz_LCA	Hungary	5649	8.823
1049	I2791	LipsonNature2017	Hungary_Protoboleraz_LCA	Hungary	5471	4.934
1050	I2793	LipsonNature2017	Hungary_Tiszapolgar_Bodrogkeresztur_ECHA	Hungary	6301	5.597
1051	I2794	LipsonNature2017	Hungary_Koros_EN	Hungary	7574	6.162
1052	I2937_all	LazaridisNature2017	Greece_Peloponnese_N_all	Greece	7359	2.02
1053	I5207	MathiesonNature2018	Austria_LBK_EN	Austria	6950	4.447
1054	I5208	MathiesonNature2018	Austria_LBK_EN	Austria	6950	4.95
1055	I5359	OlaldeNature2018	Wales_N	Great Britain	5600	0.733
1056	I5366	OlaldeNature2018	England_N	Great Britain	5464	0.9
1057	I5379	OlaldeNature2018	England_Bell_Beaker	Great Britain	4330	1.899
1058	I5382	OlaldeNature2018	England_Bell_Beaker	Great Britain	4080	0.366
1059	I5385	OlaldeNature2018	Scotland_Bell_Beaker	Great Britain	4252	0.815
1060	I5401	MathiesonNature2018	Serbia_Iron_Gates_HG	Serbia	8838	0.543
1061	I5402	MathiesonNature2018	Serbia_Iron_Gates_HG	Serbia	8156	1.68
1062	I5407	MathiesonNature2018	Serbia_Iron_Gates_HG	Serbia	9800	2.163
1063	I5408	MathiesonNature2018	Romania_Iron_Gates_EN	Romania	8704	0.643
1064	I5409	MathiesonNature2018	Serbia_Iron_Gates_HG	Serbia	9800	0.81
1065	I5411	MathiesonNature2018	Romania_Iron_Gates_HG	Romania	8600	1.141
1066	I5427	MathiesonNature2018	Greece_N	Greece	7892	1.736
1067	I5471_published	OlaldeNature2018	Scotland_CA_EBA_published	Great Britain	4096	0.999
1068	I6480	OlaldeNature2018	Czech_Bell_Beaker	Czech Republic	4150	0.535
1069	I6531	OlaldeNature2018	Poland_Chopice_Vesele_Culture	Poland	4113	2.796
1070	I6537	OlaldeNature2018	Poland_Chopice_Vesele_Culture	Poland	4117	0.708
1071	I6539	OlaldeNature2018	Iberia_Bell_Beaker	Spain	4200	0.459
1072	I6579	OlaldeNature2018	Poland_EBA	Poland	4142	3.103
1073	I6580	OlaldeNature2018	Poland_Bell_Beaker	Poland	4175	1.098
1074	I6581	OlaldeNature2018	Poland_Bell_Beaker_father.I6582_father.I6535	Poland	4251	1.157
1075	I6582	OlaldeNature2018	Poland_Bell_Beaker	Poland	4151	3.429
1076	I6583	OlaldeNature2018	Poland_Bell_Beaker	Poland	4121	3.668
1077	I6590	OlaldeNature2018	Germany_Bell_Beaker	Germany	4200	3.936
1078	I6591	OlaldeNature2018	Germany_Bell_Beaker	Germany	4200	3.005
1079	I6617	OlaldeNature2018	Iberia_C	Spain	4550	0.408
1080	I6623	OlaldeNature2018	Iberia_Bell_Beaker	Spain	4250	1.037
1081	I6624	OlaldeNature2018	Germany_Bell_Beaker	Germany	4200	1.039
1082	I3082	OlaldeNature2018	England_MBA	Great Britain	3455	1.267442
1083	I0698_published	MathiesonNature2018	Bulgaria_N_published	Bulgaria	7900	1.963894
1084	M95.SG	GonzalesFortesCurrentBiology2017	Romania_Iron_Gates_HG.SG	Romania	8814	1.113
1085	M96.SG	GonzalesFortesCurrentBiology2017	Romania_Iron_Gates_HG.SG	Romania	8825	2.833
1086	OC.SG	GonzalesFortesCurrentBiology2017	Romania_Iron_Gates_HG_dup.I5408.SG	Romania	8704	1.863
1087	I1877	LipsonNature2017	Hungary_Starcevo_EN	Hungary	7580	0.428176
1088	I1880	LipsonNature2017	Hungary_Starcevo_EN	Hungary	7600	0.449029
1089	I6750	OlaldeNature2018	England_N	Great Britain	5658	0.482649
1090	I6751	OlaldeNature2018	England_N	Great Britain	5638	1.86116
1091	I6759	OlaldeNature2018	England_N	Great Britain	5536	2.546105
1092	I6761	OlaldeNature2018	England_N	Great Britain	5525	0.842174
1093	I6762	OlaldeNature2018	England_N	Great Britain	5700	0.970433
1094	I2597	OlaldeNature2018	England_CA_EBA	Great Britain	4105	3.235122
1095	I2604	OlaldeNature2018	England_CA_EBA	Great Britain	4070	2.178549
1096	I2606	OlaldeNature2018	England_N	Great Britain	5065	1.180875
1097	I6561	MathiesonNature2018	Ukraine_EN_o	Ukraine	5960	1.422231
1098	I2683	LazaridisNature2017	Anatolia_EBA	Turkey	4494	5.570575
1099	I2786	OlaldeNature2018	Hungary_Bell_Beaker_EBA	Hungary	4283	1.752961
1100	I3708	MathiesonNature2018	Greece_Peloponnese_N	Greece	6550	1.954515
1101	I3718	MathiesonNature2018	Ukraine_N	Ukraine	7230	0.745935
1102	I5377	OlaldeNature2018	England_CA_EBA	Great Britain	3745	2.31049
1103	I2495	LazaridisNature2017	Anatolia_EBA	Turkey	4377	8.01713
1104	I3709	MathiesonNature2018	Greece_Peloponnese_N	Greece	5847	2.175359
1105	I1392	OlaldeNature2018	France_Bell_Beaker_lowSteppe	France	4604	0.975419
1106	I4582	MathiesonNature2018	Romania_Iron_Gates_HG	Romania	8697	2.188724
1107	I2318	MathiesonNature2018	Greece_Peloponnese_N	Greece	5945	0.518535
1108	I2937	LazaridisNature2017	Greece_Peloponnese_N	Greece	7359	1.15252
1109	I2499	LazaridisNature2017	Anatolia_EBA	Turkey	4604	0.470644
1110	I3920	MathiesonNature2018	Greece_Peloponnese_N	Greece	5770	3.144185
1111	I0371	MathiesonNature2015	Russia_Poltavka	Russia	4678	1.513321
1112	I4870	MathiesonNature2018	Serbia_Iron_Gates_HG	Serbia	8740	0.858957
1113	I6680	OlaldeNature2018	England_CA_EBA	Great Britain	3702	3.77803
1114	ERS1790730.SG	HaberAJHG2017	Lebanon_Canaanite_MBA.SG	Lebanon	3650	1.259127
1115	ERS1790731.SG	HaberAJHG2017	Lebanon_Canaanite_MBA.SG	Lebanon	3750	2.102087
1116	ERS1790732.SG	HaberAJHG2017	Lebanon_Canaanite_MBA.SG	Lebanon	3650	1.716626
1117	ERS1790733.SG	HaberAJHG2017	Lebanon_Canaanite_MBA.SG	Lebanon	3770	1.142294
1118	Ranchot88_published_d	FuNature2016	France_Ranchot88_published	France	10085	0.322
1119	Sunghir6.SG	SikoraScience2017	Russia_Sunghir6.SG	Russia	790	4.87684
1120	I1183	HarneyMayNatureCommunications2018	Israel_C	Israel	5950	1.457901
1121	DA142.SG	DamgaardNature2018	Russia_Nomad_Med.SG	Russia	1000	1.178
1122	DA162.SG	DamgaardNature2018	Russia_Alan.SG	Russia	1300	2.086
1123	DA164.SG	DamgaardNature2018	Russia_Alan.SG	Russia	850	1.082
1124	DA243.SG	DamgaardNature2018	Russia_Alan.SG	Russia	1050	3.11
1125	DA35.SG	DamgaardNature2018	Armenia_LchashenMetsamor.SG	Armenia	3227	1.583
1126	Altais1.DG	DamgaardScience2018	Altaian.DG	Russia	0	..
1127	Altais2.DG	DamgaardScience2018	Altaian.DG	Russia	0	..
1128	Bashkirs1.DG	DamgaardScience2018	Bashkir.DG	Russia	0	..
1129	Bashkirs2.DG	DamgaardScience2018	Bashkir.DG	Russia	0	..
1130	Bashkirs3.DG	DamgaardScience2018	Bashkir.DG	Russia	0	..
1131	Buryats1.DG	DamgaardScience2018	Buryat.DG	Russia	0	..
1132	Buryats2.DG	DamgaardScience2018	Buryat.DG	Russia	0	..
1133	IrtyshBarabinskTatars1.DG	DamgaardScience2018	Tatar_Irtysh_Barabinsk.DG	Russia	0	..
1134	IrtyshBarabinskTatars2.DG	DamgaardScience2018	Tatar_Irtysh_Barabinsk.DG	Russia	0	..
1135	Kalmyks1.DG	DamgaardScience2018	Kalmyk.DG	Russia	0	..
1136	Kalmyks2.DG	DamgaardScience2018	Kalmyk.DG	Russia	0	..
1137	MA2195_final.SG	DamgaardScience2018	Anatolia_Ottoman1.SG	Turkey	3800	0.9
1138	MA2200_final.SG	DamgaardScience2018	Anatolia_MLBA.SG	Turkey	3800	2.2
1139	MA2210_final.SG	DamgaardScience2018	Anatolia_EBA.SG	Turkey	4700	0.9
1140	MA2213_final.SG	DamgaardScience2018	Anatolia_EBA.SG	Turkey	4700	1.2
1141	Sidelkino.SG	DamgaardScience2018	Russia_Sidelkino_HG.SG	Russia	11259	2.9
1142	Teleuts1.DG	DamgaardScience2018	Teleut.DG	Russia	0	..
1143	Teleuts2.DG	DamgaardScience2018	Teleut.DG	Russia	0	..
1144	TomskTatars1.DG	DamgaardScience2018	Tatar_Tomsk.DG	Russia	0	..
1145	TomskTatars2.DG	DamgaardScience2018	Tatar_Tomsk.DG	Russia	0	..
1146	VolgaTatars1.DG	DamgaardScience2018	Tatar_Volga.DG	Russia	0	..
1147	VolgaTatars2.DG	DamgaardScience2018	Tatar_Volga.DG	Russia	0	..
1148	vik_84001.SG	KrzewinskaCurrentBiology2018	Sweden_Viking.SG	Sweden	989	3.682839
1149	vik_84005.SG	KrzewinskaCurrentBiology2018	Sweden_Viking.SG	Sweden	900	1.081889
1150	vik_grt035.SG	KrzewinskaCurrentBiology2018	Sweden_Viking.SG	Sweden	996	3.290289
1151	vik_grt036.SG	KrzewinskaCurrentBiology2018	Sweden_Viking.SG	Sweden	878	2.199662
1152	vik_KAL006.SG	KrzewinskaCurrentBiology2018	Sweden_Viking.SG	Sweden	900	1.192644
1153	vik_stg021.SG	KrzewinskaCurrentBiology2018	Sweden_Viking.SG	Sweden	924	3.494887
1154	vik_urm160.SG	KrzewinskaCurrentBiology2018	Sweden_Viking.SG	Sweden	821	1.358313
1155	AV1	AmorimNatureCommunications2018	Hungary_Avar	Hungary	1361	2.76426
1156	AV2	AmorimNatureCommunications2018	Hungary_Avar_daughter.or.mother.AV1	Hungary	1356	2.66198
1157	CL121	AmorimNatureCommunications2018	Italy_Langobard	Italy	1345	2.87462
1158	CL145	AmorimNatureCommunications2018	Italy_Langobard_brother.CL146_son.CL151	Italy	1345	2.608
1159	CL146	AmorimNatureCommunications2018	Italy_Langobard	Italy	1345	2.80047
1160	CL151	AmorimNatureCommunications2018	Italy_Langobard_mother.CL145_mother.CL146	Italy	1345	1.61835
1161	CL23	AmorimNatureCommunications2018	Italy_Langobard	Italy	1345	2.95242
1162	CL25	AmorimNatureCommunications2018	Italy_Langobard	Italy	1345	1.17049
1163	CL30	AmorimNatureCommunications2018	Italy_Langobard	Italy	1345	2.50911
1164	CL31	AmorimNatureCommunications2018	Italy_Langobard	Italy	1345	2.21091
1165	CL36	AmorimNatureCommunications2018	Italy_Langobard	Italy	1345	1.73629
1166	CL38	AmorimNatureCommunications2018	Italy_Langobard	Italy	1345	2.22954
1167	CL47	AmorimNatureCommunications2018	Italy_Langobard	Italy	1345	2.073
1168	CL57	AmorimNatureCommunications2018	Italy_Langobard	Italy	1345	1.55862
1169	CL63	AmorimNatureCommunications2018	Italy_Langobard	Italy	1345	2.48907
1170	CL83	AmorimNatureCommunications2018	Italy_Langobard_brother.CL84_son.CL87	Italy	1345	0.514265
1171	CL84	AmorimNatureCommunications2018	Italy_Langobard	Italy	1345	2.30609
1172	CL87	AmorimNatureCommunications2018	Italy_Langobard_mother.CL83_mother.CL84_daughter.CL102	Italy	1345	2.93131
1173	CL92	AmorimNatureCommunications2018	Italy_Langobard_son.CL93	Italy	1345	1.74667
1174	CL93	AmorimNatureCommunications2018	Italy_Langobard	Italy	1345	2.11054
1175	CL94	AmorimNatureCommunications2018	Italy_Langobard	Italy	1345	2.7001
1176	SZ12	AmorimNatureCommunications2018	Hungary_Langobard	Hungary	1442	1.00953
1177	SZ13	AmorimNatureCommunications2018	Hungary_Langobard_son.SZ24_father.SZ7_brother.SZ22	Hungary	1469	2.64543
1178	SZ14	AmorimNatureCommunications2018	Hungary_Langobard	Hungary	1442	0.514842
1179	SZ16	AmorimNatureCommunications2018	Hungary_Langobard	Hungary	1442	1.17158
1180	SZ18	AmorimNatureCommunications2018	Hungary_Langobard	Hungary	1442	1.69841
1181	SZ19	AmorimNatureCommunications2018	Hungary_Langobard	Hungary	1463	2.40858
1182	SZ22	AmorimNatureCommunications2018	Hungary_Langobard_son.SZ24_brother.SZ22	Hungary	1442	1.84598
1183	SZ23	AmorimNatureCommunications2018	Hungary_Langobard	Hungary	1442	1.98348
1184	SZ24	AmorimNatureCommunications2018	Hungary_Langobard	Hungary	1442	0.754702
1185	SZ27	AmorimNatureCommunications2018	Hungary_Langobard	Hungary	1475	1.52278
1186	SZ28	AmorimNatureCommunications2018	Hungary_Langobard	Hungary	1442	2.53664
1187	SZ30	AmorimNatureCommunications2018	Hungary_Langobard	Hungary	1442	0.709977
1188	SZ32	AmorimNatureCommunications2018	Hungary_Langobard	Hungary	1442	2.6235
1189	SZ37	AmorimNatureCommunications2018	Hungary_Langobard	Hungary	1447	0.579891
1190	SZ38	AmorimNatureCommunications2018	Hungary_Langobard	Hungary	1442	2.20132
1191	SZ40	AmorimNatureCommunications2018	Hungary_Langobard	Hungary	1442	2.06948
1192	SZ42	AmorimNatureCommunications2018	Hungary_Langobard	Hungary	1442	2.97805
1193	SZ7	AmorimNatureCommunications2018	Hungary_Langobard	Hungary	1442	1.98056
1194	SZ9	AmorimNatureCommunications2018	Hungary_Langobard	Hungary	1442	2.85777
1195	SZ11.SG	AmorimNatureCommunications2018	Hungary_Langobard.SG	Hungary	1442	11.18
1196	SZ15.SG	AmorimNatureCommunications2018	Hungary_Langobard.SG	Hungary	1442	13.12
1197	SZ1.SG	AmorimNatureCommunications2018	Hungary_BA.SG	Hungary	3950	13.32
1198	SZ2.SG	AmorimNatureCommunications2018	Hungary_Langobard.SG	Hungary	1442	7.66
1199	SZ36.SG	AmorimNatureCommunications2018	Hungary_Langobard.SG	Hungary	1442	6.81
1200	SZ3.SG	AmorimNatureCommunications2018	Hungary_Langobard.SG	Hungary	1442	13.11
1201	SZ43.SG	AmorimNatureCommunications2018	Hungary_Langobard.SG	Hungary	1431	14.48
1202	SZ45.SG	AmorimNatureCommunications2018	Hungary_Langobard.SG	Hungary	1442	13.06
1203	SZ4.SG	AmorimNatureCommunications2018	Hungary_Langobard.SG	Hungary	1442	12.86
1204	SZ5.SG	AmorimNatureCommunications2018	Hungary_Langobard.SG	Hungary	1442	7.43
1205	chy002.SG	KrzewinskaScienceAdvances2018	Russia_Late_Sarmatian.SG	Russia	2094	1.23
1206	scy009.SG	KrzewinskaScienceAdvances2018	Ukraine_Scythian.SG	Ukraine	2550	2.11
1207	tem003.SG	KrzewinskaScienceAdvances2018	Russia_Late_Sarmatian.SG	Russia	2176	1.15
1208	N17.SG	FernandesScientificReports2018	Poland_EBA.SG	Poland	3846	2.461703
1209	N18.SG	FernandesScientificReports2018	Poland_TRB.SG	Poland	5463	1.88942
1210	N19.SG	FernandesScientificReports2018	Poland_TRB.SG	Poland	5462	2.09671
1211	N20.SG	FernandesScientificReports2018	Poland_TRB.SG	Poland	5462	0.974753
1212	N22.SG	FernandesScientificReports2018	Poland_BKG.SG	Poland	6291	1.872284
1213	N25.SG	FernandesScientificReports2018	Poland_BKG.SG	Poland	6250	2.487802
1214	N26.SG	FernandesScientificReports2018	Poland_BKG.SG	Poland	6151	2.268987
1215	N27.SG	FernandesScientificReports2018	Poland_BKG.SG	Poland	6250	1.933427
1216	N28.SG	FernandesScientificReports2018	Poland_BKG.SG	Poland	6074	1.824906
1217	N31.SG	FernandesScientificReports2018	Poland_BKG.SG	Poland	6138	1.833427
1218	N36.SG	FernandesScientificReports2018	Poland_BKG_o1.SG	Poland	6250	1.902719
1219	N38.SG	FernandesScientificReports2018	Poland_GAC.SG	Poland	5033	2.214032
1220	N42.SG	FernandesScientificReports2018	Poland_BKG_o2.SG	Poland	6055	0.742595
1221	N44.SG	FernandesScientificReports2018	Poland_CWC_o.SG	Poland	4405	2.185667
1222	N45.SG	FernandesScientificReports2018	Poland_CWC.SG	Poland	4405	2.472478
1223	N47.SG	FernandesScientificReports2018	Poland_CWC_o.SG	Poland	4405	2.429959
1224	N49.SG	FernandesScientificReports2018	Poland_CWC.SG	Poland	4405	2.224865
1225	I1584	LazaridisNature2016	Anatolia_C	Turkey	5776	0.966723
